# Supplementary material for: Single-Cell Transcriptome and Pigment Biochemistry Analysis Reveals the Potential for the High Nutritional and Medicinal Value of Purple Sea Cucumbers
Source: Int J Mol Sci. 2023 Jul 30;24(15):12213. doi: 10.3390/ijms241512213 (PMC10419132; doi:10.3390/ijms241512213)
Supplement: Supplementary file 1 [file ijms-24-12213-s001.zip]

Archive with 9 entries (9 files):
- Figure S1.tif
- Figure S2.tif
- Figure S3.tiff
- Figure S4.tiff
- Figure S5.tiff
- Figure S6.tiff
- Figure S7.tiff
- Supplementary Table S8.xlsx
- Supplementary Tables S1-S7 and S9.pdf
