# Supplementary material for: Single-Cell Transcriptome and Pigment Biochemistry Analysis Reveals the Potential for the High Nutritional and Medicinal Value of Purple Sea Cucumbers
Source: Int J Mol Sci. 2023 Jul 30;24(15):12213. doi: 10.3390/ijms241512213 (PMC10419132; doi:10.3390/ijms241512213)
Supplement: Supplementary file 1 [file ijms-24-12213-s001.zip › Supplementary Table S8.xlsx]

## Sheet: Ga vs Gc
Cluster	GeneID	Ga	Gc	cells.1	cells.2	pct.1	pct.2	log2FC	p_value	p_val_adjust	significance	Symbol	Description	KEGG_A_class	KEGG_B_class	Pathway	K_ID	GO Component	GO Function	GO Process
1	AJAP06955	47.4104	5.09281	220	547	0.873	0.386	-3.21867	7.5059e-92	2.27707e-87	down	--	PREDICTED: DD104 protein, upregulated upon bacterial challenge and trauma isoform X1 [Strongylocentrotus purpuratus]	-	-	-	-	-	-	-
1	AJAP22871	1.70335	37.4768	220	547	0.141	0.739	4.45955	5.7056e-62	1.73091e-57	up	--	PREDICTED: ficolin-1 isoform X2 [Peromyscus maniculatus bairdii]	-	-	-	-	-	GO:0005488//binding	-
1	AJAP06148	43.3594	2.40175	220	547	0.682	0.25	-4.17419	1.5255e-60	4.62792e-56	down	--	PREDICTED: ficolin-1 isoform X2 [Peromyscus maniculatus bairdii]	-	-	-	-	-	GO:0005488//binding	-
1	AJAP30006	19.5943	6.07428	220	547	0.709	0.516	-1.68965	5.57903e-40	1.69251e-35	down	FCN2	Fibrinogen C domain-containing protein 1 [Exaiptasia pallida]	-	-	-	-	-	-	-
1	AJAP04582	2.46741	8.40249	220	547	0.186	0.68	1.76782	7.08846e-36	2.15043e-31	up	rpsa	PREDICTED: 40S ribosomal protein SA-like [Saccoglossus kowalevskii]	Genetic Information Processing	Translation	ko03010//Ribosome	K02998	GO:0005840//ribosome	-	GO:0043170//macromolecule metabolic process
1	AJAP20487	0.610357	5.2048	220	547	0.073	0.525	3.09212	3.01538e-35	9.14777e-31	up	NFE2L2	nuclear factor, erythroid derived 2 [Strongylocentrotus purpuratus]	-	-	-	-	-	-	-
1	AJAP05470	91.0797	36.9382	220	547	0.973	0.892	-1.30201	4.85439e-34	1.47268e-29	down	C3	complement component 3-2 [Apostichopus japonicus]	Cellular Processes;Human Diseases;Human Diseases;Human Diseases;Human Diseases;Human Diseases;Human Diseases;Organismal Systems;Human Diseases;Human Diseases;Human Diseases;Human Diseases	Transport and catabolism;Cancers;Infectious diseases;Infectious diseases;Infectious diseases;Infectious diseases;Infectious diseases;Immune system;Infectious diseases;Infectious diseases;Immune diseases;Infectious diseases	ko04145//Phagosome;ko05203//Viral carcinogenesis;ko05167//Kaposi sarcoma-associated herpesvirus infection;ko05168//Herpes simplex infection;ko05152//Tuberculosis;ko05134//Legionellosis;ko05142//Chagas disease (American trypanosomiasis);ko04610//Complement and coagulation cascades;ko05140//Leishmaniasis;ko05133//Pertussis;ko05322//Systemic lupus erythematosus;ko05150//Staphylococcus aureus infecti…	K03990;K03990;K03990;K03990;K03990;K03990;K03990;K03990;K03990;K03990;K03990;K03990	-	-	-
1	AJAP28990	8.08919	18.9453	220	547	0.391	0.835	1.22778	6.25702e-32	1.89819e-27	up	--	Multiple epidermal growth factor-like domains protein 10, partial [Stegodyphus mimosarum]	-	-	-	-	-	-	GO:0007517//muscle organ development;GO:0030154//cell differentiation
1	AJAP27951	0.101637	3.32136	220	547	0.009	0.331	5.03027	5.12928e-28	1.55607e-23	up	--	PREDICTED: complement component receptor 1-like protein isoform X1 [Nannospalax galili]	-	-	-	-	-	-	-
1	AJAP28561	5.49068	0.559634	220	547	0.377	0.071	-3.29443	6.92717e-27	2.10149e-22	down	--	collagen triple helix protein, partial [Gregarina niphandrodes]	-	-	-	-	-	-	-
1	AJAP16113	2.55699	8.40276	220	547	0.209	0.633	1.71641	1.74456e-26	5.29248e-22	up	--	PREDICTED: collagen alpha-1(X) chain [Strongylocentrotus purpuratus]	-	-	-	-	-	-	-
1	AJAP26919	7.27632	27.4074	220	547	0.459	0.761	1.91329	4.95979e-26	1.50465e-21	up	--	RNA-directed DNA polymerase from mobile element jockey [Exaiptasia pallida]	-	-	-	-	-	-	-
1	AJAP18284	14.8811	34.665	220	547	0.627	0.916	1.22	2.2247e-24	6.74907e-20	up	--	2 alpha fibrillar collagen, partial [Paracentrotus lividus]	-	-	-	-	-	-	-
1	AJAP02773	6.98283	1.37674	220	547	0.436	0.205	-2.34255	2.76786e-24	8.39686e-20	down	C1QTNF9B	PREDICTED: collagen alpha-1(X) chain [Strongylocentrotus purpuratus]	-	-	-	-	-	-	-
1	AJAP14956	228.434	455.803	220	547	0.991	0.998	0.996631	9.34493e-24	2.83497e-19	up	col2a1	collagen [Apostichopus japonicus]	Human Diseases;Environmental Information Processing;Cellular Processes;Environmental Information Processing;Organismal Systems	Infectious diseases;Signal transduction;Cellular community - eukaryotes;Signaling molecules and interaction;Digestive system	ko05165//Human papillomavirus infection;ko04151//PI3K-Akt signaling pathway;ko04510//Focal adhesion;ko04512//ECM-receptor interaction;ko04974//Protein digestion and absorption	K19719;K19719;K19719;K19719;K19719	GO:0005578//proteinaceous extracellular matrix	GO:0005488//binding	GO:0030198//extracellular matrix organization;GO:0048568//embryonic organ development;GO:0048705//skeletal system morphogenesis
1	AJAP06481	11.8941	25.4776	220	547	0.591	0.879	1.09899	3.94267e-22	1.19609e-17	up	--	type I procollagen alpha 1 chain [Okamejei kenojei]	-	-	-	-	-	-	-
1	AJAP24101	8.23623	17.7071	220	547	0.464	0.826	1.10427	5.65894e-22	1.71675e-17	up	--	PREDICTED: proto-oncogene c-Fos-like [Saccoglossus kowalevskii]	-	-	-	-	-	-	-
1	AJAP01262	0.933729	3.8537	220	547	0.082	0.415	2.04517	1.13514e-21	3.44367e-17	up	TPT1	translationally-controlled tumor protein [Apostichopus japonicus]	-	-	-	-	GO:0005770//late endosome;GO:0031988//membrane-bounded vesicle;GO:0043234//protein complex;GO:0044421//extracellular region part	GO:0003723//RNA binding;GO:0046872//metal ion binding	GO:0051707//response to other organism;GO:1902229//regulation of intrinsic apoptotic signaling pathway in response to DNA damage
1	AJAP04209	60.8255	33.3252	220	547	0.955	0.925	-0.868062	1.87869e-21	5.6994e-17	down	B11B22.010	PREDICTED: uncharacterized protein LOC105437616 [Strongylocentrotus purpuratus]	-	-	-	-	-	-	-
1	AJAP04954	0.867979	4.34364	220	547	0.086	0.415	2.32317	2.039e-20	6.1857e-16	up	CR1	PREDICTED: sushi, von Willebrand factor type A, EGF and pentraxin domain-containing protein 1-like [Octopus bimaculoides]	-	-	-	-	-	-	-
1	AJAP15817	3.59414	0.270708	220	547	0.259	0.029	-3.73084	5.6957e-20	1.72791e-15	down	AAC4	PREDICTED: AAC-rich mRNA clone AAC4 protein-like [Lingula anatina]	-	-	-	-	-	-	-
1	AJAP23774	1.32831	6.02955	220	547	0.095	0.42	2.18245	1.37844e-19	4.18179e-15	up	--	PREDICTED: interferon alpha-inducible protein 27, mitochondrial-like [Mandrillus leucophaeus]	-	-	-	-	GO:0019866//organelle inner membrane;GO:0031966//mitochondrial membrane	GO:0001085//RNA polymerase II transcription factor binding	GO:0006357//regulation of transcription from RNA polymerase II promoter;GO:0019221//cytokine-mediated signaling pathway;GO:0033157//regulation of intracellular protein transport;GO:0043280//positive regulation of cysteine-type endopeptidase activity involved in apoptotic process
1	AJAP01114	3.70665	0.240616	220	547	0.232	0.031	-3.94531	1.346e-18	4.08335e-14	down	PTPRU	PREDICTED: receptor-type tyrosine-protein phosphatase alpha [Strongylocentrotus purpuratus]	-	-	-	-	-	-	-
1	AJAP26970	2.43516	6.47469	220	547	0.223	0.572	1.41079	2.71676e-18	8.24183e-14	up	--	-	-	-	-	-	-	-	-
1	AJAP27106	4.39195	1.53993	220	547	0.286	0.229	-1.51199	7.69221e-18	2.33359e-13	down	LRP2	Very low-density lipoprotein receptor, partial [Anoplophora glabripennis]	-	-	-	-	-	-	-
1	AJAP09687	0.998643	4.31066	220	547	0.086	0.384	2.10987	1.25229e-17	3.79906e-13	up	Klkb1	complement factor B-2 [Apostichopus japonicus]	-	-	-	-	-	GO:0016787//hydrolase activity	-
1	AJAP06450	5.66598	11.5424	220	547	0.4	0.74	1.02655	1.52358e-17	4.62208e-13	up	HSP70IV	heat shock protein 70 [Apostichopus japonicus]	Cellular Processes;Environmental Information Processing;Human Diseases;Genetic Information Processing;Genetic Information Processing;Human Diseases;Organismal Systems;Human Diseases;Human Diseases;Human Diseases;Human Diseases;Organismal Systems;Organismal Systems	Transport and catabolism;Signal transduction;Infectious diseases;Folding, sorting and degradation;Transcription;Infectious diseases;Endocrine system;Infectious diseases;Neurodegenerative diseases;Infectious diseases;Infectious diseases;Aging;Immune system	ko04144//Endocytosis;ko04010//MAPK signaling pathway;ko05169//Epstein-Barr virus infection;ko04141//Protein processing in endoplasmic reticulum;ko03040//Spliceosome;ko05164//Influenza A;ko04915//Estrogen signaling pathway;ko05145//Toxoplasmosis;ko05020//Prion diseases;ko05134//Legionellosis;ko05162//Measles;ko04213//Longevity regulating pathway - multiple species;ko04612//Antigen processing and p…	K03283;K03283;K03283;K03283;K03283;K03283;K03283;K03283;K03283;K03283;K03283;K03283;K03283	-	GO:0032550//purine ribonucleoside binding	-
1	AJAP30137	18.0299	5.57077	220	547	0.591	0.399	-1.69444	1.70784e-17	5.18106e-13	down	Pzp	PREDICTED: alpha-2-macroglobulin isoform X2 [Strongylocentrotus purpuratus]	Organismal Systems	Immune system	ko04610//Complement and coagulation cascades	K03910	-	-	-
1	AJAP17296	2.22126	0.0490013	220	547	0.168	0.007	-5.50241	3.34477e-17	1.0147e-12	down	Khdc4	PREDICTED: UPF0469 protein KIAA0907 homolog isoform X3 [Callorhinchus milii]	-	-	-	-	-	-	-
1	AJAP12341	3.6197	11.2175	220	547	0.195	0.525	1.63181	5.55089e-17	1.68397e-12	up	apolpp	PREDICTED: apolipophorins-like [Saccoglossus kowalevskii]	-	-	-	-	-	-	-
1	AJAP22073	9.43566	5.17596	220	547	0.514	0.539	-0.866297	7.60715e-17	2.30778e-12	down	Tctp	translationally-controlled tumor protein [Apostichopus japonicus]	-	-	-	-	-	-	-
1	AJAP05880	12.6589	6.63434	220	547	0.559	0.532	-0.932126	9.70224e-17	2.94337e-12	down	PXN	PREDICTED: paxillin [Echinops telfairi]	-	-	-	-	-	-	-
1	AJAP18941	5.59262	1.43536	220	547	0.391	0.186	-1.96211	1.47077e-16	4.46188e-12	down	ctsd	cathepsin D, partial [Apostichopus japonicus]	Cellular Processes;Cellular Processes;Cellular Processes;Organismal Systems;Human Diseases;Environmental Information Processing	Transport and catabolism;Cell growth and death;Transport and catabolism;Endocrine system;Infectious diseases;Signal transduction	ko04142//Lysosome;ko04210//Apoptosis;ko04140//Autophagy - animal;ko04915//Estrogen signaling pathway;ko05152//Tuberculosis;ko04071//Sphingolipid signaling pathway	K01379;K01379;K01379;K01379;K01379;K01379	-	GO:0016787//hydrolase activity	-
1	AJAP07825	0.841041	2.93994	220	547	0.077	0.349	1.80554	2.26778e-16	6.87977e-12	up	SVEP1	PREDICTED: sushi, von Willebrand factor type A, EGF and pentraxin domain-containing protein 1 [Ceratotherium simum simum]	-	-	-	-	-	-	-
1	AJAP18427	4.96929	2.26178	220	547	0.314	0.313	-1.13558	2.5346e-16	7.68921e-12	down	--	-	-	-	-	-	-	-	-
1	AJAP12315	2.41569	6.4035	220	547	0.223	0.55	1.40643	2.69971e-16	8.19011e-12	up	let-2	PREDICTED: collagen alpha-2(IV) chain-like isoform X2 [Lingula anatina]	Human Diseases;Human Diseases;Environmental Information Processing;Cellular Processes;Environmental Information Processing;Human Diseases;Organismal Systems;Human Diseases;Organismal Systems;Human Diseases	Cancers;Infectious diseases;Signal transduction;Cellular community - eukaryotes;Signaling molecules and interaction;Cancers;Endocrine system;Endocrine and metabolic diseases;Digestive system;Infectious diseases	ko05200//Pathways in cancer;ko05165//Human papillomavirus infection;ko04151//PI3K-Akt signaling pathway;ko04510//Focal adhesion;ko04512//ECM-receptor interaction;ko05222//Small cell lung cancer;ko04926//Relaxin signaling pathway;ko04933//AGE-RAGE signaling pathway in diabetic complications;ko04974//Protein digestion and absorption;ko05146//Amoebiasis	K06237;K06237;K06237;K06237;K06237;K06237;K06237;K06237;K06237;K06237	-	-	-
1	AJAP27240	7.01999	2.34448	220	547	0.427	0.265	-1.5822	4.17707e-16	1.2672e-11	down	--	PREDICTED: echinoidin-like [Strongylocentrotus purpuratus]	Cellular Processes;Human Diseases	Transport and catabolism;Infectious diseases	ko04145//Phagosome;ko05152//Tuberculosis	K06560;K06560	-	-	-
1	AJAP25580	5.57691	9.45073	220	547	0.336	0.654	0.76096	9.99573e-16	3.0324e-11	up	--	-	-	-	-	-	-	-	-
1	AJAP29669	6.26603	1.9569	220	547	0.391	0.254	-1.67898	2.58152e-15	7.83156e-11	down	Tymp	PREDICTED: thymidine phosphorylase-like [Branchiostoma belcheri]	Metabolism;Metabolism;Metabolism;Human Diseases	Global and overview maps;Nucleotide metabolism;Xenobiotics biodegradation and metabolism;Cancers	ko01100//Metabolic pathways;ko00240//Pyrimidine metabolism;ko00983//Drug metabolism - other enzymes;ko05219//Bladder cancer	K00758;K00758;K00758;K00758	-	GO:0016763//transferase activity, transferring pentosyl groups	GO:0008152//metabolic process
1	AJAP27939	8.44456	2.8223	220	547	0.441	0.296	-1.58115	3.26718e-15	9.91165e-11	down	--	-	-	-	-	-	-	-	-
1	AJAP25527	0.336112	2.06808	220	547	0.036	0.263	2.62128	8.32094e-15	2.52432e-10	up	--	Deleted in malignant brain tumors 1 protein, partial [Ophiophagus hannah]	-	-	-	-	-	-	-
1	AJAP02945	34.1896	47.1353	220	547	0.855	0.987	0.46325	1.54094e-14	4.67475e-10	up	FOS-FOX	fos related protein [Paracentrotus lividus]	Organismal Systems	Development	ko04380//Osteoclast differentiation	K09030	-	GO:0001071//nucleic acid binding transcription factor activity;GO:0003677//DNA binding	GO:0006355//regulation of transcription, DNA-templated
1	AJAP15412	5.27979	1.90586	220	547	0.355	0.249	-1.47004	1.93515e-14	5.87068e-10	down	Arsa	PREDICTED: arylsulfatase A [Strongylocentrotus purpuratus]	Cellular Processes;Metabolism	Transport and catabolism;Lipid metabolism	ko04142//Lysosome;ko00600//Sphingolipid metabolism	K01134;K01134	-	-	-
1	AJAP19345	33.5327	52.6855	220	547	0.682	0.896	0.651837	5.07071e-14	1.5383e-09	up	DMBT1	PREDICTED: deleted in malignant brain tumors 1 protein [Aptenodytes forsteri]	-	-	-	-	GO:0030666//endocytic vesicle membrane;GO:0044421//extracellular region part	GO:0005515//protein binding	GO:0006810//transport;GO:0006952//defense response;GO:0006955//immune response;GO:0030154//cell differentiation;GO:0051704//multi-organism process
1	AJAP12288	3.31986	11.9789	220	547	0.173	0.452	1.8513	7.61012e-14	2.30868e-09	up	Clec4a	lectin [Pleurodeles waltl]	Cellular Processes;Human Diseases	Transport and catabolism;Infectious diseases	ko04145//Phagosome;ko05152//Tuberculosis	K06560;K06560	-	-	-
1	AJAP27060	0.714722	2.58392	220	547	0.059	0.283	1.85411	1.30346e-13	3.95429e-09	up	Ssr4	PREDICTED: translocon-associated protein subunit delta [Strongylocentrotus purpuratus]	Genetic Information Processing	Folding, sorting and degradation	ko04141//Protein processing in endoplasmic reticulum	K04571	GO:0031988//membrane-bounded vesicle;GO:0071256//translocon complex	-	-
1	AJAP11870	10.9647	6.55402	220	547	0.555	0.545	-0.742415	1.46296e-13	4.43817e-09	down	ADGRG6	PREDICTED: probable G-protein coupled receptor 112 [Strongylocentrotus purpuratus]	-	-	-	-	-	-	-
1	AJAP24006	1.97996	0.0590194	220	547	0.141	0.007	-5.06814	1.71366e-13	5.19874e-09	down	--	PREDICTED: short-chain collagen C4-like [Saccoglossus kowalevskii]	-	-	-	-	-	-	-
1	AJAP21796	1.39264	3.78057	220	547	0.136	0.41	1.44078	1.74382e-13	5.29024e-09	up	ITIH4	PREDICTED: inter-alpha-trypsin inhibitor heavy chain H3 [Strongylocentrotus purpuratus]	-	-	-	-	-	-	-
1	AJAP06876	6.01614	3.83752	220	547	0.395	0.441	-0.648663	3.14452e-13	9.53953e-09	down	SREBF1	PREDICTED: SREB transcription factor isoform X1 [Saccoglossus kowalevskii]	Organismal Systems;Human Diseases;Human Diseases;Environmental Information Processing	Endocrine system;Endocrine and metabolic diseases;Endocrine and metabolic diseases;Signal transduction	ko04910//Insulin signaling pathway;ko04932//Non-alcoholic fatty liver disease (NAFLD);ko04931//Insulin resistance;ko04152//AMPK signaling pathway	K07197;K07197;K07197;K07197	-	-	-
1	AJAP10355	0.285345	1.63189	220	547	0.036	0.243	2.51576	4.53421e-13	1.37554e-08	up	Gvin1	PREDICTED: interferon-induced very large GTPase 1-like [Clupea harengus]	-	-	-	-	-	-	-
1	AJAP04381	1.27388	3.92144	220	547	0.118	0.377	1.62216	7.52969e-13	2.28428e-08	up	--	ReO_6 [Oryzias latipes]	Organismal Systems	Immune system	ko04621//NOD-like receptor signaling pathway	K20865	-	-	-
1	AJAP18995	3.26892	0.815851	220	547	0.3	0.133	-2.00243	8.30766e-13	2.52029e-08	down	SPON1	PREDICTED: spondin-1 [Bactrocera latifrons]	-	-	-	-	-	-	-
1	AJAP16277	12.5481	8.04277	220	547	0.577	0.607	-0.641703	1.05707e-12	3.20685e-08	down	ESRP1	PREDICTED: epithelial splicing regulatory protein 2 [Strongylocentrotus purpuratus]	-	-	-	-	-	-	-
1	AJAP22419	1.5886	3.50066	220	547	0.141	0.397	1.13987	1.26914e-12	3.85018e-08	up	Dmbt1	PREDICTED: sortilin-related receptor-like [Aplysia californica]	-	-	-	-	-	-	-
1	AJAP00245	7.83403	5.30335	220	547	0.45	0.505	-0.562852	1.28869e-12	3.90949e-08	down	--	PREDICTED: metalloproteinase inhibitor 1-like [Chrysemys picta bellii]	-	-	-	-	-	-	-
1	AJAP28377	6.72714	9.18936	220	547	0.427	0.698	0.449972	2.0339e-12	6.17025e-08	up	RPS20	PREDICTED: 40S ribosomal protein S20 [Strongylocentrotus purpuratus]	Genetic Information Processing	Translation	ko03010//Ribosome	K02969	GO:0031988//membrane-bounded vesicle;GO:0044391//ribosomal subunit	GO:0003723//RNA binding;GO:0005198//structural molecule activity	GO:0010467//gene expression
1	AJAP00658	0.65492	4.75416	220	547	0.045	0.254	2.8598	2.04862e-12	6.21489e-08	up	CLCA1	PREDICTED: calcium-activated chloride channel regulator 1-like [Strongylocentrotus purpuratus]	Organismal Systems;Organismal Systems	Digestive system;Endocrine system	ko04972//Pancreatic secretion;ko04924//Renin secretion	K05030;K05030	-	-	-
1	AJAP05320	6.11792	4.7132	220	547	0.377	0.495	-0.376335	2.35491e-12	7.14408e-08	down	Ppib	PREDICTED: peptidyl-prolyl cis-trans isomerase B-like [Saccoglossus kowalevskii]	-	-	-	-	-	GO:0003824//catalytic activity	GO:0044267//cellular protein metabolic process
1	AJAP17017	14.1345	20.1584	220	547	0.7	0.916	0.512154	2.38164e-12	7.22517e-08	up	RPL37A	PREDICTED: 60S ribosomal protein L37a [Branchiostoma belcheri]	Genetic Information Processing	Translation	ko03010//Ribosome	K02921	GO:0005924//cell-substrate adherens junction;GO:0015934//large ribosomal subunit;GO:0031988//membrane-bounded vesicle;GO:0043231//intracellular membrane-bounded organelle	GO:0003723//RNA binding;GO:0043169//cation binding	GO:0010467//gene expression
1	AJAP06106	2.68423	3.84474	220	547	0.186	0.415	0.518378	2.51062e-12	7.61645e-08	up	rps25	S25e ribosomal protein [Platystomos albinus]	Genetic Information Processing	Translation	ko03010//Ribosome	K02975	GO:0030529//intracellular ribonucleoprotein complex	-	-
1	AJAP07686	3.70036	7.81818	220	547	0.314	0.598	1.07917	2.85686e-12	8.66685e-08	up	--	PREDICTED: uncharacterized protein LOC575072 [Strongylocentrotus purpuratus]	-	-	-	-	-	-	-
1	AJAP21058	6.50872	9.22988	220	547	0.368	0.633	0.503938	3.01586e-12	9.14921e-08	up	--	PREDICTED: sortilin-related receptor-like [Saccoglossus kowalevskii]	-	-	-	-	-	-	-
1	AJAP10744	26.5056	37.0181	220	547	0.573	0.826	0.481932	7.29812e-12	2.21403e-07	up	LEC	PREDICTED: C-type lectin domain family 19 member A [Latimeria chalumnae]	-	-	-	-	-	-	-
1	AJAP17141	12.3505	17.1451	220	547	0.641	0.874	0.473226	1.07065e-11	3.24803e-07	up	Rpl18	PREDICTED: 60S ribosomal protein L18-like [Saccoglossus kowalevskii]	Genetic Information Processing	Translation	ko03010//Ribosome	K02883	GO:0005924//cell-substrate adherens junction;GO:0015934//large ribosomal subunit;GO:0043231//intracellular membrane-bounded organelle	-	GO:0010467//gene expression
1	AJAP17671	7.55701	11.7096	220	547	0.482	0.75	0.631808	1.18426e-11	3.59268e-07	up	hsp90ab1	heat shock protein 90 [Apostichopus japonicus]	Human Diseases;Environmental Information Processing;Genetic Information Processing;Organismal Systems;Human Diseases;Organismal Systems;Human Diseases;Cellular Processes;Organismal Systems;Organismal Systems;Organismal Systems;Organismal Systems	Cancers;Signal transduction;Folding, sorting and degradation;Immune system;Cardiovascular diseases;Endocrine system;Cancers;Cell growth and death;Endocrine system;Immune system;Immune system;Immune system	ko05200//Pathways in cancer;ko04151//PI3K-Akt signaling pathway;ko04141//Protein processing in endoplasmic reticulum;ko04621//NOD-like receptor signaling pathway;ko05418//Fluid shear stress and atherosclerosis;ko04915//Estrogen signaling pathway;ko05215//Prostate cancer;ko04217//Necroptosis;ko04914//Progesterone-mediated oocyte maturation;ko04657//IL-17 signaling pathway;ko04612//Antigen processi…	K04079;K04079;K04079;K04079;K04079;K04079;K04079;K04079;K04079;K04079;K04079;K04079	GO:0005903//brush border;GO:0031253//cell projection membrane;GO:0031981//nuclear lumen;GO:0032991//macromolecular complex;GO:0044297//cell body;GO:0048770//pigment granule	GO:0005102//receptor binding;GO:0017111//nucleoside-triphosphatase activity;GO:0019900//kinase binding;GO:0019902//phosphatase binding;GO:0019904//protein domain specific binding;GO:0023023//MHC protein complex binding;GO:0030234//enzyme regulator activity;GO:0032550//purine ribonucleoside binding;GO:0032551//pyrimidine ribonucleoside binding;GO:0032558//adenyl deoxyribonucleotide binding;GO:0044…	GO:0006457//protein folding;GO:0006839//mitochondrial transport;GO:0006941//striated muscle contraction;GO:0006970//response to osmotic stress;GO:0008361//regulation of cell size;GO:0010591//regulation of lamellipodium assembly;GO:0010658//striated muscle cell apoptotic process;GO:0016477//cell migration;GO:0031328//positive regulation of cellular biosynthetic process;GO:0033158//regulation of pr…
1	AJAP28000	1.61573	4.04914	220	547	0.105	0.333	1.32543	1.28619e-11	3.90192e-07	up	ITIH3	PREDICTED: inter-alpha-trypsin inhibitor heavy chain H3-like isoform X2 [Lingula anatina]	-	-	-	-	-	-	-
1	AJAP07412	1.75621	3.4844	220	547	0.136	0.364	0.988443	1.29911e-11	3.9411e-07	up	dlc-1	PREDICTED: dynein light chain 2, cytoplasmic-like isoform X1 [Cyprinodon variegatus]	Organismal Systems	Excretory system	ko04962//Vasopressin-regulated water reabsorption	K10418	-	-	GO:0044763//single-organism cellular process
1	AJAP11194	13.7835	18.9405	220	547	0.673	0.894	0.458531	1.31262e-11	3.98209e-07	up	RPL10L	PREDICTED: 60S ribosomal protein L10 [Strongylocentrotus purpuratus]	Genetic Information Processing	Translation	ko03010//Ribosome	K02866	GO:0030529//intracellular ribonucleoprotein complex	-	GO:0010467//gene expression
1	AJAP02532	1.56192	3.94439	220	547	0.145	0.395	1.33648	1.39617e-11	4.23555e-07	up	--	-	-	-	-	-	-	-	-
1	AJAP22429	13.077	17.9258	220	547	0.645	0.876	0.455005	1.50863e-11	4.57672e-07	up	RPS12	40S ribosomal protein S12 [Branchiostoma belcheri]	Genetic Information Processing	Translation	ko03010//Ribosome	K02951	GO:0015935//small ribosomal subunit	GO:0003723//RNA binding	GO:0010467//gene expression
1	AJAP17084	14.045	18.8483	220	547	0.668	0.89	0.424381	1.68801e-11	5.12091e-07	up	RPL14	PREDICTED: 60S ribosomal protein L14-like isoform X1 [Strongylocentrotus purpuratus]	Genetic Information Processing	Translation	ko03010//Ribosome	K02875	GO:0005840//ribosome	-	GO:0010467//gene expression;GO:0022613//ribonucleoprotein complex biogenesis;GO:0044238//primary metabolic process;GO:0044260//cellular macromolecule metabolic process
1	AJAP16447	39.3837	20.9731	220	547	0.823	0.768	-0.909056	2.08868e-11	6.33642e-07	down	FBN2	PREDICTED: fibrillin-2 isoform X1 [Strongylocentrotus purpuratus]	-	-	-	-	-	-	-
1	AJAP14021	1.09658	4.14132	220	547	0.105	0.335	1.91708	3.95896e-11	1.20103e-06	up	Cdk14	PREDICTED: cyclin-dependent kinase 14 isoform X4 [Strongylocentrotus purpuratus]	Human Diseases	Cancers	ko05202//Transcriptional misregulation in cancers	K08821	-	GO:0016772//transferase activity, transferring phosphorus-containing groups	-
1	AJAP04184	0.73479	2.43331	220	547	0.073	0.282	1.72751	4.26154e-11	1.29282e-06	up	RPS11	PREDICTED: 40S ribosomal protein S11-like [Saccoglossus kowalevskii]	Genetic Information Processing	Translation	ko03010//Ribosome	K02949	-	-	-
1	AJAP13895	0.47068	1.29787	220	547	0.036	0.201	1.46332	4.51954e-11	1.37109e-06	up	--	PREDICTED: RNA-directed DNA polymerase from mobile element jockey-like [Oryzias latipes]	-	-	-	-	-	-	-
1	AJAP08762	5.14859	3.62952	220	547	0.391	0.441	-0.504399	4.74966e-11	1.44091e-06	down	--	PREDICTED: growth arrest and DNA damage-inducible proteins-interacting protein 1-like [Strongylocentrotus purpuratus]	-	-	-	-	GO:0043231//intracellular membrane-bounded organelle	-	-
1	AJAP22686	0.511833	1.7926	220	547	0.045	0.229	1.80831	5.49922e-11	1.6683e-06	up	ANPEP	PREDICTED: aminopeptidase N [Strongylocentrotus purpuratus]	Metabolism;Metabolism;Organismal Systems;Organismal Systems	Global and overview maps;Metabolism of other amino acids;Endocrine system;Immune system	ko01100//Metabolic pathways;ko00480//Glutathione metabolism;ko04614//Renin-angiotensin system;ko04640//Hematopoietic cell lineage	K11140;K11140;K11140;K11140	-	-	-
1	AJAP19322	6.66393	10.4333	220	547	0.355	0.623	0.646751	5.89216e-11	1.7875e-06	up	--	-	-	-	-	-	-	-	-
1	AJAP04840	27.2648	37.6212	220	547	0.8	0.951	0.464505	7.23974e-11	2.19632e-06	up	Zfp36l1	PREDICTED: zinc finger protein 36, C3H1 type-like 1 [Strongylocentrotus purpuratus]	Cellular Processes	Cell growth and death	ko04218//Cellular senescence	K18753	-	-	GO:0009790//embryo development;GO:0009987//cellular process;GO:0048513//animal organ development
1	AJAP00404	0.329441	1.49121	220	547	0.027	0.188	2.17839	7.51722e-11	2.2805e-06	up	--	PREDICTED: receptor-type tyrosine-protein phosphatase F [Strongylocentrotus purpuratus]	-	-	-	-	-	-	-
1	AJAP24907	1.1057	2.76442	220	547	0.105	0.32	1.32201	7.56629e-11	2.29538e-06	up	--	PREDICTED: leucine-rich repeat-containing protein 15-like [Strongylocentrotus purpuratus]	-	-	-	-	-	-	-
1	AJAP25867	4.96911	2.55362	220	547	0.373	0.325	-0.960443	7.70319e-11	2.33692e-06	down	Ppt1	PREDICTED: palmitoyl-protein thioesterase 1-like isoform X1 [Branchiostoma belcheri]	Metabolism;Cellular Processes;Metabolism;Metabolism	Global and overview maps;Transport and catabolism;Global and overview maps;Lipid metabolism	ko01100//Metabolic pathways;ko04142//Lysosome;ko01212//Fatty acid metabolism;ko00062//Fatty acid elongation	K01074;K01074;K01074;K01074	GO:0000323//lytic vacuole;GO:0016023//cytoplasmic, membrane-bounded vesicle;GO:0043005//neuron projection;GO:0044421//extracellular region part;GO:0098589//membrane region	GO:0047617//acyl-CoA hydrolase activity	GO:0001558//regulation of cell growth;GO:0006665//sphingolipid metabolic process;GO:0007033//vacuole organization;GO:0007035//vacuolar acidification;GO:0007417//central nervous system development;GO:0008104//protein localization;GO:0030163//protein catabolic process;GO:0035601//protein deacylation;GO:0043066//negative regulation of apoptotic process;GO:0044708//single-organism behavior;GO:0044765…
1	AJAP01420	2.20696	0.385652	220	547	0.205	0.068	-2.51669	7.79566e-11	2.36497e-06	down	AGTR1	PREDICTED: G-protein coupled receptor 54 isoform X1 [Strongylocentrotus purpuratus]	Environmental Information Processing	Signaling molecules and interaction	ko04080//Neuroactive ligand-receptor interaction	K08374	-	-	GO:0007186//G-protein coupled receptor signaling pathway
1	AJAP15814	2.22098	4.16838	220	547	0.205	0.455	0.908294	8.96787e-11	2.72058e-06	up	SORT1	PREDICTED: sortilin-like isoform X2 [Branchiostoma belcheri]	Cellular Processes;Organismal Systems;Organismal Systems	Transport and catabolism;Nervous system;Digestive system	ko04142//Lysosome;ko04722//Neurotrophin signaling pathway;ko04979//Cholesterol metabolism	K12388;K12388;K12388	-	-	-
1	AJAP07139	105.503	74.6523	220	547	1	0.993	-0.499021	9.24173e-11	2.80367e-06	down	--	-	-	-	-	-	-	-	-
1	AJAP29763	2.4412	4.44291	220	547	0.177	0.411	0.863916	9.26103e-11	2.80952e-06	up	--	PREDICTED: short-chain collagen C4 [Strongylocentrotus purpuratus]	-	-	-	-	-	-	-
1	AJAP02242	5.30205	6.82956	220	547	0.364	0.601	0.365243	1.61903e-10	4.91165e-06	up	Rps21	ribosomal protein rps21 [Palaemon varians]	Genetic Information Processing	Translation	ko03010//Ribosome	K02971	-	-	-
1	AJAP01449	11.993	7.53779	220	547	0.609	0.601	-0.669983	1.75855e-10	5.33492e-06	down	Dmgdh	PREDICTED: dimethylglycine dehydrogenase, mitochondrial-like isoform X2 [Lingula anatina]	Metabolism;Metabolism	Global and overview maps;Amino acid metabolism	ko01100//Metabolic pathways;ko00260//Glycine, serine and threonine metabolism	K00315;K00315	-	GO:0003723//RNA binding;GO:0046997//oxidoreductase activity, acting on the CH-NH group of donors, flavin as acceptor	GO:0009069//serine family amino acid metabolic process
1	AJAP15166	2.7758	4.96657	220	547	0.223	0.464	0.839344	1.78581e-10	5.41762e-06	up	--	-	-	-	-	-	-	-	-
1	AJAP29635	0.402969	1.4452	220	547	0.023	0.165	1.84253	2.7084e-10	8.21648e-06	up	--	PREDICTED: leucine-rich repeat and coiled-coil domain-containing protein PF07_0014-like [Hydra vulgaris]	-	-	-	-	-	-	-
1	AJAP30001	6.40769	0.888909	220	547	0.255	0.11	-2.8497	3.51062e-10	1.06502e-05	down	ITIH3	PREDICTED: inter-alpha-trypsin inhibitor heavy chain H3-like isoform X2 [Lingula anatina]	-	-	-	-	-	-	-
1	AJAP13648	3.64354	4.95256	220	547	0.259	0.486	0.442834	3.70947e-10	1.12534e-05	up	Vps13	PREDICTED: vacuolar protein sorting-associated protein 13C [Strongylocentrotus purpuratus]	-	-	-	-	-	-	-
1	AJAP29834	2.46932	3.96118	220	547	0.168	0.38	0.681818	5.40447e-10	1.63955e-05	up	--	PREDICTED: uncharacterized protein LOC578978 isoform X14 [Strongylocentrotus purpuratus]	Human Diseases;Human Diseases;Human Diseases;Organismal Systems;Human Diseases;Human Diseases;Environmental Information Processing;Human Diseases;Organismal Systems;Organismal Systems	Cancers;Infectious diseases;Cancers;Endocrine system;Cancers;Drug resistance;Signal transduction;Neurodegenerative diseases;Immune system;Development	ko05200//Pathways in cancer;ko05165//Human papillomavirus infection;ko05206//MicroRNAs in cancer;ko04919//Thyroid hormone signaling pathway;ko05224//Breast cancer;ko01522//Endocrine resistance;ko04330//Notch signaling pathway;ko05020//Prion diseases;ko04658//Th1 and Th2 cell differentiation;ko04320//Dorso-ventral axis formation	K02599;K02599;K02599;K02599;K02599;K02599;K02599;K02599;K02599;K02599	-	-	-
1	AJAP07538	6.13999	3.3261	220	547	0.4	0.346	-0.884405	5.47102e-10	1.65974e-05	down	--	PREDICTED: keratin-associated protein 5-8-like [Branchiostoma belcheri]	-	-	-	-	-	-	-
1	AJAP03668	10.5458	7.1979	220	547	0.586	0.598	-0.551022	5.65668e-10	1.71607e-05	down	GLDC	PREDICTED: glycine dehydrogenase (decarboxylating), mitochondrial [Strongylocentrotus purpuratus]	Metabolism;Metabolism;Metabolism;Metabolism	Global and overview maps;Global and overview maps;Amino acid metabolism;Carbohydrate metabolism	ko01100//Metabolic pathways;ko01200//Carbon metabolism;ko00260//Glycine, serine and threonine metabolism;ko00630//Glyoxylate and dicarboxylate metabolism	K00281;K00281;K00281;K00281	GO:0043231//intracellular membrane-bounded organelle	GO:0016642//oxidoreductase activity, acting on the CH-NH2 group of donors, disulfide as acceptor;GO:0043168//anion binding	GO:0006544//glycine metabolic process
1	AJAP23426	6.54046	4.43784	220	547	0.477	0.495	-0.559534	5.99785e-10	1.81957e-05	down	CPE	PREDICTED: carboxypeptidase E-like [Saccoglossus kowalevskii]	Human Diseases	Endocrine and metabolic diseases	ko04940//Type I diabetes mellitus	K01294	-	-	-
1	AJAP22733	1.67999	2.90585	220	547	0.145	0.351	0.790506	6.13134e-10	1.86006e-05	up	--	-	-	-	-	-	-	-	-
1	AJAP21600	2.37226	4.22149	220	547	0.214	0.444	0.831487	8.29211e-10	2.51558e-05	up	CTSA	PREDICTED: lysosomal protective protein-like isoform X1 [Branchiostoma belcheri]	Cellular Processes;Organismal Systems	Transport and catabolism;Endocrine system	ko04142//Lysosome;ko04614//Renin-angiotensin system	K13289;K13289	GO:0043227//membrane-bounded organelle	-	-
1	AJAP21082	31.4201	19.2007	220	547	0.75	0.768	-0.710525	8.86785e-10	2.69024e-05	down	TLL1	PREDICTED: latent-transforming growth factor beta-binding protein 4 [Strongylocentrotus purpuratus]	Organismal Systems	Digestive system	ko04977//Vitamin digestion and absorption	K14616	-	-	-
1	AJAP12967	15.0736	23.9182	220	547	0.459	0.709	0.666082	9.06473e-10	2.74997e-05	up	--	ependymin-related protein precursor [Apostichopus japonicus]	-	-	-	-	-	-	-
1	AJAP06943	4.30142	6.17635	220	547	0.282	0.51	0.521941	9.70323e-10	2.94367e-05	up	Svep1	PREDICTED: sushi, von Willebrand factor type A, EGF and pentraxin domain-containing protein 1-like [Branchiostoma belcheri]	-	-	-	-	-	-	-
1	AJAP08748	3.68651	1.32667	220	547	0.286	0.196	-1.47444	9.95326e-10	3.01952e-05	down	THBS1	Coadhesin [Exaiptasia pallida]	-	-	-	-	-	-	-
1	AJAP19671	6.54916	4.56908	220	547	0.418	0.453	-0.519408	1.0593e-09	3.21359e-05	down	Rlc-a	PREDICTED: myosin regulatory light chain sqh [Parasteatoda tepidariorum]	Cellular Processes;Cellular Processes;Environmental Information Processing;Organismal Systems;Cellular Processes;Environmental Information Processing;Organismal Systems;Organismal Systems	Cellular community - eukaryotes;Cell motility;Signal transduction;Endocrine system;Cellular community - eukaryotes;Signal transduction;Circulatory system;Immune system	ko04510//Focal adhesion;ko04810//Regulation of actin cytoskeleton;ko04024//cAMP signaling pathway;ko04921//Oxytocin signaling pathway;ko04530//Tight junction;ko04022//cGMP - PKG signaling pathway;ko04270//Vascular smooth muscle contraction;ko04670//Leukocyte transendothelial migration	K12755;K12755;K12755;K12755;K12755;K12755;K12755;K12755	GO:0016459//myosin complex;GO:0031674//I band;GO:0031988//membrane-bounded vesicle	GO:0046872//metal ion binding	GO:0022604//regulation of cell morphogenesis
1	AJAP26591	0.0212703	0.783806	220	547	0.005	0.126	5.20359	1.24095e-09	3.76467e-05	up	SLCO1A2	PREDICTED: solute carrier organic anion transporter family member 2A1 [Strongylocentrotus purpuratus]	Organismal Systems	Digestive system	ko04976//Bile secretion	K05043	-	-	-
1	AJAP04789	16.0963	23.4224	220	547	0.741	0.918	0.541159	1.27605e-09	3.87115e-05	up	HSP70IV	heat shock protein 70 [Apostichopus japonicus]	Cellular Processes;Environmental Information Processing;Human Diseases;Genetic Information Processing;Genetic Information Processing;Human Diseases;Organismal Systems;Human Diseases;Human Diseases;Human Diseases;Human Diseases;Organismal Systems;Organismal Systems	Transport and catabolism;Signal transduction;Infectious diseases;Folding, sorting and degradation;Transcription;Infectious diseases;Endocrine system;Infectious diseases;Neurodegenerative diseases;Infectious diseases;Infectious diseases;Aging;Immune system	ko04144//Endocytosis;ko04010//MAPK signaling pathway;ko05169//Epstein-Barr virus infection;ko04141//Protein processing in endoplasmic reticulum;ko03040//Spliceosome;ko05164//Influenza A;ko04915//Estrogen signaling pathway;ko05145//Toxoplasmosis;ko05020//Prion diseases;ko05134//Legionellosis;ko05162//Measles;ko04213//Longevity regulating pathway - multiple species;ko04612//Antigen processing and p…	K03283;K03283;K03283;K03283;K03283;K03283;K03283;K03283;K03283;K03283;K03283;K03283;K03283	-	GO:0032550//purine ribonucleoside binding	-
1	AJAP10995	22.936	35.9628	220	547	0.786	0.921	0.648895	1.42585e-09	4.32559e-05	up	COL3A1	PREDICTED: collagen alpha-1(I) chain [Strongylocentrotus purpuratus]	Human Diseases;Environmental Information Processing;Cellular Processes;Human Diseases;Environmental Information Processing;Organismal Systems;Organismal Systems;Human Diseases;Organismal Systems;Human Diseases	Infectious diseases;Signal transduction;Cellular community - eukaryotes;Cancers;Signaling molecules and interaction;Immune system;Endocrine system;Endocrine and metabolic diseases;Digestive system;Infectious diseases	ko05165//Human papillomavirus infection;ko04151//PI3K-Akt signaling pathway;ko04510//Focal adhesion;ko05205//Proteoglycans in cancer;ko04512//ECM-receptor interaction;ko04611//Platelet activation;ko04926//Relaxin signaling pathway;ko04933//AGE-RAGE signaling pathway in diabetic complications;ko04974//Protein digestion and absorption;ko05146//Amoebiasis	K06236;K06236;K06236;K06236;K06236;K06236;K06236;K06236;K06236;K06236	-	-	-
1	AJAP12149	51.2906	25.8752	220	547	0.518	0.517	-0.987123	1.67797e-09	5.09047e-05	down	--	major yolk protein 2 [Apostichopus japonicus]	-	-	-	-	-	-	-
1	AJAP08864	0.825309	2.20626	220	547	0.095	0.294	1.4186	1.73157e-09	5.25305e-05	up	--	PREDICTED: torsin-1A-interacting protein 2-like [Neolamprologus brichardi]	-	-	-	-	-	-	-
1	AJAP29401	3.30877	5.42363	220	547	0.286	0.532	0.712963	1.78214e-09	5.40646e-05	up	SORL1	PREDICTED: sortilin-related receptor-like [Saccoglossus kowalevskii]	-	-	-	-	-	-	-
1	AJAP23203	0.33234	1.30161	220	547	0.027	0.174	1.96957	1.9963e-09	6.05617e-05	up	--	PREDICTED: DD104 protein, upregulated upon bacterial challenge and trauma isoform X1 [Strongylocentrotus purpuratus]	-	-	-	-	-	-	-
1	AJAP19343	10.0623	6.2995	220	547	0.545	0.519	-0.675655	2.03098e-09	6.16138e-05	down	SELENOP	PREDICTED: LOW QUALITY PROTEIN: selenoprotein P [Strongylocentrotus purpuratus]	-	-	-	-	-	-	-
1	AJAP13065	0.9362	1.98878	220	547	0.077	0.247	1.08699	2.07497e-09	6.29482e-05	up	TLN2	PREDICTED: talin-1 isoform X6 [Strongylocentrotus purpuratus]	Cellular Processes;Environmental Information Processing;Human Diseases;Organismal Systems	Cellular community - eukaryotes;Signal transduction;Infectious diseases;Immune system	ko04510//Focal adhesion;ko04015//Rap1 signaling pathway;ko05166//HTLV-I infection;ko04611//Platelet activation	K06271;K06271;K06271;K06271	-	GO:0005515//protein binding	-
1	AJAP07253	6.8226	4.81411	220	547	0.432	0.494	-0.503053	2.13377e-09	6.47323e-05	down	sec61al1	PREDICTED: protein transport protein Sec61 subunit alpha [Strongylocentrotus purpuratus]	Genetic Information Processing;Cellular Processes;Human Diseases;Genetic Information Processing	Folding, sorting and degradation;Transport and catabolism;Infectious diseases;Folding, sorting and degradation	ko04141//Protein processing in endoplasmic reticulum;ko04145//Phagosome;ko05110//Vibrio cholerae infection;ko03060//Protein export	K10956;K10956;K10956;K10956	GO:0031224//intrinsic component of membrane	-	GO:0008104//protein localization
1	AJAP22007	11.2458	8.64744	220	547	0.527	0.612	-0.379035	2.19786e-09	6.66763e-05	down	LOXL4	lysyl oxidase-like 2 precursor [Strongylocentrotus purpuratus]	-	-	-	-	GO:0031988//membrane-bounded vesicle;GO:0043234//protein complex	GO:0005488//binding	-
1	AJAP28734	3.27342	5.95633	220	547	0.232	0.47	0.863625	2.47392e-09	7.50512e-05	up	znf704	PREDICTED: zinc finger protein 704 [Strongylocentrotus purpuratus]	-	-	-	-	-	-	-
1	AJAP29831	6.3003	3.28623	220	547	0.314	0.311	-0.938988	2.51962e-09	7.64377e-05	down	Fcn1	PREDICTED: microfibril-associated glycoprotein 4-like [Lingula anatina]	-	-	-	-	-	-	-
1	AJAP00498	3.24196	5.48913	220	547	0.264	0.499	0.759711	2.53628e-09	7.69431e-05	up	Slc25a5	adenine nucleotide translocase [Apostichopus japonicus]	Environmental Information Processing;Human Diseases;Human Diseases;Cellular Processes;Environmental Information Processing;Human Diseases;Human Diseases;Cellular Processes	Signal transduction;Neurodegenerative diseases;Infectious diseases;Cell growth and death;Signal transduction;Infectious diseases;Neurodegenerative diseases;Cell growth and death	ko04020//Calcium signaling pathway;ko05016//Huntington disease;ko05166//HTLV-I infection;ko04218//Cellular senescence;ko04022//cGMP - PKG signaling pathway;ko05164//Influenza A;ko05012//Parkinson disease;ko04217//Necroptosis	K05863;K05863;K05863;K05863;K05863;K05863;K05863;K05863	GO:0009295//nucleoid;GO:0019866//organelle inner membrane;GO:0031224//intrinsic component of membrane;GO:0031988//membrane-bounded vesicle;GO:0043231//intracellular membrane-bounded organelle;GO:0043234//protein complex	GO:0003723//RNA binding	GO:0006915//apoptotic process;GO:0010823//negative regulation of mitochondrion organization;GO:0042127//regulation of cell proliferation;GO:0043069//negative regulation of programmed cell death;GO:0051234//establishment of localization
1	AJAP12319	3.40484	4.62388	220	547	0.227	0.424	0.441519	2.58661e-09	7.847e-05	up	FNIP1	PREDICTED: folliculin-interacting protein 2 [Strongylocentrotus purpuratus]	Environmental Information Processing	Signal transduction	ko04150//mTOR signaling pathway	K20401	-	-	-
1	AJAP24937	6.37543	9.05499	220	547	0.432	0.667	0.506191	2.6451e-09	8.02444e-05	up	RPL28	PREDICTED: 60S ribosomal protein L28 [Elephantulus edwardii]	Genetic Information Processing	Translation	ko03010//Ribosome	K02903	GO:0005622//intracellular	-	-
1	AJAP03001	3.55537	5.33222	220	547	0.305	0.541	0.584737	2.72894e-09	8.27878e-05	up	mid1ip1a	PREDICTED: mid1-interacting protein 1-B-like [Lingula anatina]	-	-	-	-	-	-	-
1	AJAP11377	2.47567	3.78886	220	547	0.2	0.413	0.613946	2.74068e-09	8.31439e-05	up	--	-	-	-	-	-	-	-	-
1	AJAP21208	0.173429	0.807958	220	547	0.009	0.121	2.21993	2.80189e-09	8.50011e-05	up	--	betaine homocysteine S-methyltransferase 1 [Apostichopus japonicus]	-	-	-	-	-	GO:0008172//S-methyltransferase activity;GO:0046872//metal ion binding	GO:0008152//metabolic process
1	AJAP25265	4.88049	7.01895	220	547	0.345	0.581	0.52423	3.83698e-09	0.000116402	up	SELENOP	PREDICTED: LOW QUALITY PROTEIN: selenoprotein P [Strongylocentrotus purpuratus]	-	-	-	-	-	-	-
1	AJAP25903	8.16255	3.50958	220	547	0.432	0.311	-1.21772	4.5937e-09	0.000139359	down	Fcn1	fibrinogen-like protein A [Apostichopus japonicus]	-	-	-	-	-	-	-
1	AJAP21405	2.73243	4.75947	220	547	0.223	0.448	0.800618	5.06339e-09	0.000153608	up	CSMD2	PREDICTED: CUB and sushi domain-containing protein 2 [Strongylocentrotus purpuratus]	Organismal Systems	Digestive system	ko04977//Vitamin digestion and absorption	K14616	GO:0044464//cell part	-	-
1	AJAP26491	0.795704	2.33466	220	547	0.068	0.241	1.55291	5.26303e-09	0.000159665	up	--	-	-	-	-	-	-	-	-
1	AJAP10115	5.378	3.9078	220	547	0.377	0.431	-0.460713	5.51474e-09	0.000167301	down	Nell1	PREDICTED: protein kinase C-binding protein NELL1-like, partial [Saccoglossus kowalevskii]	-	-	-	-	-	-	-
1	AJAP15086	1.49457	0.10013	220	547	0.118	0.015	-3.89978	6.14684e-09	0.000186477	down	--	PREDICTED: solute carrier family 35 member G3-like [Saccoglossus kowalevskii]	-	-	-	-	-	-	-
1	AJAP25748	10.0934	6.9998	220	547	0.591	0.629	-0.528024	6.62918e-09	0.00020111	down	rpsa	40S ribosomal protein SA [Danio rerio]	Genetic Information Processing	Translation	ko03010//Ribosome	K02998	GO:0044424//intracellular part	-	-
1	AJAP13259	1.63024	0.0971821	220	547	0.114	0.016	-4.06825	6.74727e-09	0.000204692	down	--	-	-	-	-	-	-	-	-
1	AJAP08799	0.588686	1.36384	220	547	0.036	0.166	1.2121	6.81145e-09	0.000206639	up	fibcd1	Ryncolin-2 [Exaiptasia pallida]	-	-	-	-	-	-	-
1	AJAP26379	0.148918	0.690821	220	547	0.009	0.117	2.21379	7.11539e-09	0.000215859	up	--	-	-	-	-	-	-	-	-
1	AJAP04974	4.9619	3.2596	220	547	0.35	0.391	-0.6062	7.11647e-09	0.000215892	down	--	-	-	-	-	-	-	-	-
1	AJAP21117	6.25305	9.70703	220	547	0.436	0.676	0.63447	7.56647e-09	0.000229544	up	--	2 alpha fibrillar collagen, partial [Paracentrotus lividus]	Human Diseases;Environmental Information Processing;Cellular Processes;Environmental Information Processing;Organismal Systems	Infectious diseases;Signal transduction;Cellular community - eukaryotes;Signaling molecules and interaction;Digestive system	ko05165//Human papillomavirus infection;ko04151//PI3K-Akt signaling pathway;ko04510//Focal adhesion;ko04512//ECM-receptor interaction;ko04974//Protein digestion and absorption	K19719;K19719;K19719;K19719;K19719	-	-	-
1	AJAP04696	5.36933	2.94414	220	547	0.405	0.342	-0.866898	8.44136e-09	0.000256086	down	C1ql3	PREDICTED: complement C1q tumor necrosis factor-related protein 4-like isoform X1 [Saccoglossus kowalevskii]	-	-	-	-	-	-	-
1	AJAP17870	11.5121	18.048	220	547	0.514	0.742	0.648692	1.18267e-08	0.000358787	up	--	PREDICTED: alpha-1 collagen isoform X3 [Strongylocentrotus purpuratus]	Human Diseases;Environmental Information Processing;Cellular Processes;Environmental Information Processing;Organismal Systems	Infectious diseases;Signal transduction;Cellular community - eukaryotes;Signaling molecules and interaction;Digestive system	ko05165//Human papillomavirus infection;ko04151//PI3K-Akt signaling pathway;ko04510//Focal adhesion;ko04512//ECM-receptor interaction;ko04974//Protein digestion and absorption	K19719;K19719;K19719;K19719;K19719	-	-	-
1	AJAP08092	5.74867	3.45511	220	547	0.409	0.404	-0.734496	1.24262e-08	0.000376974	down	--	PREDICTED: zinc metalloproteinase-disintegrin agkistin isoform X2 [Strongylocentrotus purpuratus]	-	-	-	-	-	-	-
1	AJAP11319	18.1293	13.1432	220	547	0.714	0.751	-0.464008	1.2475e-08	0.000378456	down	--	PREDICTED: syndecan-like [Saccoglossus kowalevskii]	Human Diseases;Human Diseases;Environmental Information Processing;Human Diseases	Cancers;Cardiovascular diseases;Signaling molecules and interaction;Infectious diseases	ko05205//Proteoglycans in cancer;ko05418//Fluid shear stress and atherosclerosis;ko04514//Cell adhesion molecules (CAMs);ko05144//Malaria	K16336;K16336;K16336;K16336	-	-	-
1	AJAP24786	1.80105	2.37408	220	547	0.155	0.309	0.398529	1.34435e-08	0.000407835	up	--	PREDICTED: development-specific protein LVN1.2 [Strongylocentrotus purpuratus]	-	-	-	-	-	-	-
1	AJAP21611	14.0896	18.497	220	547	0.714	0.896	0.392662	1.34657e-08	0.000408508	up	RpL23-A	large subunit ribosomal protein 23, partial [Acrostichus rhynchophori]	Genetic Information Processing	Translation	ko03010//Ribosome	K02894	GO:0005924//cell-substrate adherens junction;GO:0015934//large ribosomal subunit;GO:0031988//membrane-bounded vesicle	GO:0003723//RNA binding	GO:0010467//gene expression
1	AJAP26322	7.64551	4.69233	220	547	0.509	0.472	-0.704308	1.42382e-08	0.000431943	down	--	-	-	-	-	-	-	-	-
1	AJAP03794	6.09482	4.25643	220	547	0.382	0.439	-0.517941	1.43652e-08	0.000435797	down	--	PREDICTED: uncharacterized protein YMR317W-like [Habropoda laboriosa]	-	-	-	-	-	-	-
1	AJAP17760	0.592121	1.63844	220	547	0.045	0.19	1.46836	1.49169e-08	0.000452535	up	pxdn	ovoperoxidase [Hemicentrotus pulcherrimus]	-	-	-	-	-	-	-
1	AJAP28136	0.764367	1.77407	220	547	0.045	0.192	1.21473	1.5761e-08	0.000478142	up	--	PREDICTED: collagen alpha-1(II) chain-like isoform X1 [Branchiostoma belcheri]	-	-	-	-	-	-	-
1	AJAP19275	9.7512	6.97369	220	547	0.518	0.572	-0.483657	1.70285e-08	0.000516594	down	SLC3A1	PREDICTED: neutral and basic amino acid transport protein rBAT-like isoform X2 [Saccoglossus kowalevskii]	Organismal Systems	Digestive system	ko04974//Protein digestion and absorption	K14210	-	-	-
1	AJAP24726	4.58241	2.90237	220	547	0.314	0.342	-0.658876	2.05175e-08	0.00062244	down	Pcsk7	PREDICTED: proprotein convertase subtilisin/kexin type 7 [Strongylocentrotus purpuratus]	-	-	-	-	-	GO:0016787//hydrolase activity	-
1	AJAP14449	3.19982	4.78099	220	547	0.236	0.444	0.579321	2.39537e-08	0.000726683	up	ITGB1	PREDICTED: integrin beta-1-A [Strongylocentrotus purpuratus]	Human Diseases;Human Diseases;Environmental Information Processing;Cellular Processes;Human Diseases;Environmental Information Processing;Cellular Processes;Cellular Processes;Human Diseases;Organismal Systems;Human Diseases;Environmental Information Processing;Cellular Processes;Human Diseases;Organismal Systems;Human Diseases;Human Diseases;Human Diseases;Organismal Systems;Environmental Inform…	Cancers;Infectious diseases;Signal transduction;Cellular community - eukaryotes;Cancers;Signal transduction;Cell motility;Transport and catabolism;Cardiovascular diseases;Development;Cardiovascular diseases;Signaling molecules and interaction;Cellular community - eukaryotes;Infectious diseases;Immune system;Cancers;Infectious diseases;Cardiovascular diseases;Immune system;Signaling molecules and …	ko05200//Pathways in cancer;ko05165//Human papillomavirus infection;ko04151//PI3K-Akt signaling pathway;ko04510//Focal adhesion;ko05205//Proteoglycans in cancer;ko04015//Rap1 signaling pathway;ko04810//Regulation of actin cytoskeleton;ko04145//Phagosome;ko05410//Hypertrophic cardiomyopathy (HCM);ko04360//Axon guidance;ko05414//Dilated cardiomyopathy (DCM);ko04512//ECM-receptor interaction;ko04530…	K05719;K05719;K05719;K05719;K05719;K05719;K05719;K05719;K05719;K05719;K05719;K05719;K05719;K05719;K05719;K05719;K05719;K05719;K05719;K05719;K05719;K05719;K05719;K05719	-	-	-
1	AJAP27234	1.40286	2.42958	220	547	0.118	0.285	0.792329	2.45728e-08	0.000745466	up	CadN	Ap-cadherin [Patiria pectinifera]	-	-	-	-	-	-	-
1	AJAP29357	0.870433	2.06474	220	547	0.077	0.25	1.24616	2.51961e-08	0.000764375	up	--	PREDICTED: collagen alpha-1(II) chain-like isoform X1 [Branchiostoma belcheri]	-	-	-	-	-	-	-
1	AJAP03064	1.29315	2.49139	220	547	0.118	0.294	0.94606	2.54439e-08	0.000771893	up	--	-	-	-	-	-	-	-	-
1	AJAP16812	3.33577	1.904	220	547	0.25	0.263	-0.808985	2.91701e-08	0.000884934	down	--	-	-	-	-	-	-	-	-
1	AJAP10918	1.56154	2.5014	220	547	0.132	0.305	0.679765	3.01623e-08	0.000915034	up	ACSF2	PREDICTED: acyl-CoA synthetase family member 2, mitochondrial-like, partial [Priapulus caudatus]	-	-	-	-	-	-	-
1	AJAP06917	3.98799	1.99489	220	547	0.295	0.272	-0.99935	3.13044e-08	0.000949681	down	--	-	-	-	-	-	-	-	-
1	AJAP18988	1.5591	2.64762	220	547	0.159	0.347	0.76398	3.14625e-08	0.000954479	up	Adipor1	PREDICTED: adiponectin receptor protein 1-like [Saccoglossus kowalevskii]	-	-	-	-	-	-	-
1	AJAP04258	0.0889691	1.0539	220	547	0.014	0.133	3.5663	3.93282e-08	0.0011931	up	--	-	-	-	-	-	-	-	-
1	AJAP01976	3.068	4.34172	220	547	0.241	0.442	0.50097	3.9402e-08	0.00119534	up	TALDO1	PREDICTED: transaldolase-like [Branchiostoma belcheri]	Metabolism;Metabolism;Metabolism;Metabolism	Global and overview maps;Global and overview maps;Global and overview maps;Carbohydrate metabolism	ko01100//Metabolic pathways;ko01200//Carbon metabolism;ko01230//Biosynthesis of amino acids;ko00030//Pentose phosphate pathway	K00616;K00616;K00616;K00616	GO:0044424//intracellular part	GO:0016744//transferase activity, transferring aldehyde or ketonic groups	GO:0006739//NADP metabolic process
1	AJAP27706	2.74622	3.75565	220	547	0.218	0.41	0.451616	3.95387e-08	0.00119949	up	--	2 alpha fibrillar collagen, partial [Paracentrotus lividus]	Human Diseases;Environmental Information Processing;Cellular Processes;Environmental Information Processing;Organismal Systems	Infectious diseases;Signal transduction;Cellular community - eukaryotes;Signaling molecules and interaction;Digestive system	ko05165//Human papillomavirus infection;ko04151//PI3K-Akt signaling pathway;ko04510//Focal adhesion;ko04512//ECM-receptor interaction;ko04974//Protein digestion and absorption	K19719;K19719;K19719;K19719;K19719	-	-	-
1	AJAP30256	8.32839	6.16982	220	547	0.5	0.552	-0.43281	4.04383e-08	0.00122678	down	Reep5	PREDICTED: receptor expression-enhancing protein 5 isoform X1 [Strongylocentrotus purpuratus]	-	-	-	-	-	-	-
1	AJAP02044	4.10825	5.93941	220	547	0.295	0.505	0.531793	5.05264e-08	0.00153282	up	Eif4g3	eukaryotic initiation factor 4G [Sphaerechinus granularis]	Genetic Information Processing;Human Diseases	Translation;Cardiovascular diseases	ko03013//RNA transport;ko05416//Viral myocarditis	K03260;K03260	-	-	-
1	AJAP29086	1.28465	2.39169	220	547	0.109	0.283	0.89665	5.28534e-08	0.00160341	up	COX6C	PREDICTED: cytochrome c oxidase subunit 6C-1-like [Sinocyclocheilus anshuiensis]	Metabolism;Organismal Systems;Human Diseases;Human Diseases;Human Diseases;Human Diseases;Metabolism;Organismal Systems	Global and overview maps;Environmental adaptation;Neurodegenerative diseases;Neurodegenerative diseases;Endocrine and metabolic diseases;Neurodegenerative diseases;Energy metabolism;Circulatory system	ko01100//Metabolic pathways;ko04714//Thermogenesis;ko05016//Huntington disease;ko05010//Alzheimer disease;ko04932//Non-alcoholic fatty liver disease (NAFLD);ko05012//Parkinson disease;ko00190//Oxidative phosphorylation;ko04260//Cardiac muscle contraction	K02268;K02268;K02268;K02268;K02268;K02268;K02268;K02268	-	-	-
1	AJAP20031	0.803879	1.33581	220	547	0.059	0.183	0.732665	5.46169e-08	0.00165691	up	RHOC	ras-like GTP-binding protein Rho1 [Papilio xuthus]	Human Diseases;Human Diseases;Cellular Processes;Cellular Processes;Human Diseases;Environmental Information Processing;Cellular Processes;Environmental Information Processing;Environmental Information Processing;Cellular Processes;Human Diseases;Human Diseases;Organismal Systems;Environmental Information Processing;Organismal Systems;Organismal Systems;Organismal Systems;Cellular Processes;Envir…	Cancers;Cancers;Transport and catabolism;Cellular community - eukaryotes;Cancers;Signal transduction;Cell motility;Signal transduction;Signal transduction;Cellular community - eukaryotes;Infectious diseases;Cancers;Endocrine system;Signal transduction;Immune system;Development;Digestive system;Cellular community - eukaryotes;Signal transduction;Circulatory system;Cardiovascular diseases;Signal tr…	ko05200//Pathways in cancer;ko05206//MicroRNAs in cancer;ko04144//Endocytosis;ko04510//Focal adhesion;ko05205//Proteoglycans in cancer;ko04015//Rap1 signaling pathway;ko04810//Regulation of actin cytoskeleton;ko04024//cAMP signaling pathway;ko04014//Ras signaling pathway;ko04520//Adherens junction;ko05163//Human cytomegalovirus infection;ko05203//Viral carcinogenesis;ko04921//Oxytocin signaling p…	K04513;K04513;K04513;K04513;K04513;K04513;K04513;K04513;K04513;K04513;K04513;K04513;K04513;K04513;K04513;K04513;K04513;K04513;K04513;K04513;K04513;K04513;K04513;K04513;K04513;K04513;K04513;K04513;K04513;K04513;K04513;K04513;K04513;K04513;K04513;K04513;K04513	GO:0016020//membrane;GO:0031988//membrane-bounded vesicle;GO:0032155//cell division site part;GO:0043231//intracellular membrane-bounded organelle	GO:0032550//purine ribonucleoside binding;GO:0060089//molecular transducer activity	GO:0007043//cell-cell junction assembly;GO:0016477//cell migration;GO:0022402//cell cycle process;GO:0043122//regulation of I-kappaB kinase/NF-kappaB signaling
1	AJAP29058	1.75933	3.12601	220	547	0.159	0.351	0.829298	5.60872e-08	0.00170152	up	RACK1	PREDICTED: guanine nucleotide-binding protein subunit beta-2-like 1-like [Saccoglossus kowalevskii]	Human Diseases	Infectious diseases	ko05162//Measles	K14753	GO:0031988//membrane-bounded vesicle;GO:0043005//neuron projection;GO:0043231//intracellular membrane-bounded organelle;GO:0043234//protein complex;GO:0044297//cell body;GO:0044391//ribosomal subunit;GO:0044459//plasma membrane part	GO:0003723//RNA binding;GO:0004860//protein kinase inhibitor activity;GO:0005102//receptor binding;GO:0016248//channel inhibitor activity;GO:0016505//peptidase activator activity involved in apoptotic process;GO:0019901//protein kinase binding;GO:0019902//phosphatase binding;GO:0019904//protein domain specific binding;GO:0046983//protein dimerization activity;GO:0060090//binding, bridging	GO:0001558//regulation of cell growth;GO:0001678//cellular glucose homeostasis;GO:0006417//regulation of translation;GO:0006469//negative regulation of protein kinase activity;GO:0007049//cell cycle;GO:0007186//G-protein coupled receptor signaling pathway;GO:0007369//gastrulation;GO:0009968//negative regulation of signal transduction;GO:0030010//establishment of cell polarity;GO:0030334//regulati…
1	AJAP14477	8.80423	6.12825	220	547	0.523	0.55	-0.52272	5.88527e-08	0.00178541	down	PDK2	PREDICTED: pyruvate dehydrogenase (acetyl-transferring) kinase isozyme 2, mitochondrial [Strongylocentrotus purpuratus]	-	-	-	-	-	-	-
1	AJAP17991	1.26537	0.111227	220	547	0.109	0.013	-3.50798	5.88633e-08	0.00178573	down	--	PREDICTED: exoenzymes regulatory protein AepA-like [Acropora digitifera]	-	-	-	-	-	-	-
1	AJAP22164	1.97112	3.34894	220	547	0.177	0.373	0.764688	6.07009e-08	0.00184148	up	--	-	-	-	-	-	-	-	-
1	AJAP07599	37.2912	64.0039	220	547	0.745	0.881	0.779327	8.09174e-08	0.00245479	up	--	-	-	-	-	-	-	-	-
1	AJAP01260	19.765	11.9203	220	547	0.591	0.552	-0.729526	8.46763e-08	0.00256882	down	Fcn1	PREDICTED: microfibril-associated glycoprotein 4-like [Lingula anatina]	-	-	-	-	-	-	-
1	AJAP28846	2.46406	1.23517	220	547	0.205	0.19	-0.996323	8.87882e-08	0.00269357	down	C3	complement component 3-2 [Apostichopus japonicus]	Cellular Processes;Human Diseases;Human Diseases;Human Diseases;Human Diseases;Human Diseases;Human Diseases;Organismal Systems;Human Diseases;Human Diseases;Human Diseases;Human Diseases	Transport and catabolism;Cancers;Infectious diseases;Infectious diseases;Infectious diseases;Infectious diseases;Infectious diseases;Immune system;Infectious diseases;Infectious diseases;Immune diseases;Infectious diseases	ko04145//Phagosome;ko05203//Viral carcinogenesis;ko05167//Kaposi sarcoma-associated herpesvirus infection;ko05168//Herpes simplex infection;ko05152//Tuberculosis;ko05134//Legionellosis;ko05142//Chagas disease (American trypanosomiasis);ko04610//Complement and coagulation cascades;ko05140//Leishmaniasis;ko05133//Pertussis;ko05322//Systemic lupus erythematosus;ko05150//Staphylococcus aureus infecti…	K03990;K03990;K03990;K03990;K03990;K03990;K03990;K03990;K03990;K03990;K03990;K03990	-	-	-
1	AJAP22985	1.55965	2.68315	220	547	0.159	0.344	0.782712	9.11923e-08	0.0027665	up	--	PREDICTED: neogenin-like [Octopus bimaculoides]	-	-	-	-	-	-	-
1	AJAP03440	1.10691	1.83147	220	547	0.105	0.263	0.726461	9.51455e-08	0.00288643	up	SGSH	PREDICTED: N-sulphoglucosamine sulphohydrolase [Strongylocentrotus purpuratus]	Metabolism;Cellular Processes;Metabolism	Global and overview maps;Transport and catabolism;Glycan biosynthesis and metabolism	ko01100//Metabolic pathways;ko04142//Lysosome;ko00531//Glycosaminoglycan degradation	K01565;K01565;K01565	GO:0000323//lytic vacuole;GO:0005775//vacuolar lumen;GO:0031988//membrane-bounded vesicle	GO:0016787//hydrolase activity	GO:0006026//aminoglycan catabolic process;GO:0009100//glycoprotein metabolic process;GO:0044710//single-organism metabolic process;GO:0051704//multi-organism process
1	AJAP30286	1.12197	2.3893	220	547	0.105	0.28	1.09055	1.01798e-07	0.00308824	up	TUBB4B	PREDICTED: tubulin beta-4B chain isoform X1 [Acropora digitifera]	Cellular Processes;Cellular Processes;Human Diseases	Transport and catabolism;Cellular community - eukaryotes;Infectious diseases	ko04145//Phagosome;ko04540//Gap junction;ko05130//Pathogenic Escherichia coli infection	K07375;K07375;K07375	GO:0015630//microtubule cytoskeleton;GO:0032991//macromolecular complex	GO:0005198//structural molecule activity;GO:0017111//nucleoside-triphosphatase activity;GO:0032550//purine ribonucleoside binding	GO:0043623//cellular protein complex assembly;GO:0044763//single-organism cellular process
1	AJAP15287	0.660426	1.92249	220	547	0.077	0.241	1.54151	1.16029e-07	0.00351997	up	--	kinesin-like protein [Trypanosoma cruzi strain CL Brener] [Trypanosoma cruzi]	-	-	-	-	-	-	-
1	AJAP24557	3.35776	4.34177	220	547	0.223	0.393	0.370784	1.31473e-07	0.00398848	up	DPEP1	PREDICTED: dipeptidase 1-like [Saccoglossus kowalevskii]	-	-	-	-	GO:0016020//membrane;GO:0044464//cell part	GO:0004869//cysteine-type endopeptidase inhibitor activity;GO:0008235//metalloexopeptidase activity;GO:0046914//transition metal ion binding	GO:0000096//sulfur amino acid metabolic process;GO:0017144//drug metabolic process;GO:0030334//regulation of cell migration;GO:0042493//response to drug;GO:0043066//negative regulation of apoptotic process
1	AJAP22488	4.46864	2.4071	220	547	0.327	0.285	-0.892543	1.45355e-07	0.00440963	down	--	PREDICTED: uncharacterized protein LOC105439813 [Strongylocentrotus purpuratus]	-	-	-	-	-	-	-
1	AJAP28974	6.94709	11.3845	220	547	0.314	0.534	0.712588	1.52713e-07	0.00463284	up	--	secreted frizzled-related protein precursor [Strongylocentrotus purpuratus]	-	-	-	-	-	-	-
1	AJAP29062	3.23018	2.43007	220	547	0.227	0.294	-0.410619	1.58034e-07	0.00479428	down	MAP1A	PREDICTED: microtubule-associated protein 1B [Strongylocentrotus purpuratus]	-	-	-	-	-	-	-
1	AJAP20792	0.452589	1.48538	220	547	0.041	0.177	1.71456	1.62322e-07	0.00492436	up	PRRT1B	PREDICTED: annexin A7-like, partial [Biomphalaria glabrata]	-	-	-	-	-	-	-
1	AJAP01752	0.590785	1.5318	220	547	0.073	0.232	1.37452	1.6322e-07	0.0049516	up	--	-	-	-	-	-	-	-	-
1	AJAP24856	1.40036	2.1976	220	547	0.105	0.245	0.650126	1.76786e-07	0.00536316	up	Gria1	PREDICTED: glutamate receptor 2 [Strongylocentrotus purpuratus]	-	-	-	-	-	-	-
1	AJAP08487	3.22037	0.765693	220	547	0.205	0.108	-2.07239	1.92577e-07	0.00584222	down	BP10	PREDICTED: zinc metalloproteinase nas-13-like [Saccoglossus kowalevskii]	Environmental Information Processing;Human Diseases;Organismal Systems;Human Diseases	Signaling molecules and interaction;Infectious diseases;Immune system;Infectious diseases	ko04080//Neuroactive ligand-receptor interaction;ko05164//Influenza A;ko04610//Complement and coagulation cascades;ko05150//Staphylococcus aureus infection	K01315;K01315;K01315;K01315	-	-	-
1	AJAP29595	3.66822	1.92232	220	547	0.318	0.274	-0.932231	1.96279e-07	0.00595451	down	Ptprb	PREDICTED: receptor-type tyrosine-protein phosphatase O [Strongylocentrotus purpuratus]	Cellular Processes	Cellular community - eukaryotes	ko04520//Adherens junction	K05694	-	GO:0005488//binding;GO:0016791//phosphatase activity	GO:0006796//phosphate-containing compound metabolic process;GO:0048646//anatomical structure formation involved in morphogenesis
1	AJAP05434	1.27367	0.833575	220	547	0.095	0.157	-0.611613	2.09577e-07	0.00635793	down	Dram2	PREDICTED: DNA damage-regulated autophagy modulator protein 2, partial [Neodiprion lecontei]	-	-	-	-	-	-	-
1	AJAP07307	4.566	3.31215	220	547	0.341	0.378	-0.463162	2.15753e-07	0.0065453	down	--	PREDICTED: uncharacterized protein LOC102807688 [Saccoglossus kowalevskii]	-	-	-	-	-	-	-
1	AJAP29590	1.21787	1.80866	220	547	0.114	0.256	0.570557	2.18588e-07	0.0066313	up	tmem87a	PREDICTED: transmembrane protein 87A-like [Branchiostoma belcheri]	-	-	-	-	-	-	-
1	AJAP12630	0.348329	0.945366	220	547	0.032	0.15	1.44042	2.27e-07	0.0068865	up	IGF2R	PREDICTED: cation-independent mannose-6-phosphate receptor-like [Saccoglossus kowalevskii]	Cellular Processes;Cellular Processes	Transport and catabolism;Transport and catabolism	ko04144//Endocytosis;ko04142//Lysosome	K06564;K06564	-	-	-
1	AJAP23633	1.10551	2.6824	220	547	0.105	0.276	1.27882	2.36886e-07	0.00718641	up	--	PREDICTED: hyalin [Strongylocentrotus purpuratus]	-	-	-	-	-	-	-
1	AJAP04708	10.1528	15.8303	220	547	0.541	0.744	0.640802	3.07553e-07	0.00933025	up	Proc	Coagulation factor X, partial [Aptenodytes forsteri]	Organismal Systems	Immune system	ko04610//Complement and coagulation cascades	K01314	-	-	-
1	AJAP07744	1.67437	0.34932	220	547	0.177	0.057	-2.26099	3.09647e-07	0.00939377	down	PEAK1	PREDICTED: pseudopodium-enriched atypical kinase 1 [Strongylocentrotus purpuratus]	-	-	-	-	-	-	-
1	AJAP29651	3.94465	2.55588	220	547	0.314	0.336	-0.626077	3.34925e-07	0.0101606	down	CP	PREDICTED: hephaestin-like protein 1 [Cyprinus carpio]	-	-	-	-	-	-	-
1	AJAP08714	1.37809	2.21378	220	547	0.145	0.305	0.683841	3.93649e-07	0.0119421	up	Chac1	PREDICTED: glutathione-specific gamma-glutamylcyclotransferase 1 [Gekko japonicus]	Metabolism;Metabolism	Global and overview maps;Metabolism of other amino acids	ko01100//Metabolic pathways;ko00480//Glutathione metabolism	K07232;K07232	-	-	GO:0044763//single-organism cellular process;GO:0050789//regulation of biological process
1	AJAP12851	0.798257	1.13798	220	547	0.068	0.179	0.51155	4.08657e-07	0.0123974	up	polyph	PREDICTED: proton-coupled amino acid transporter 1 [Strongylocentrotus purpuratus]	Organismal Systems	Digestive system	ko04974//Protein digestion and absorption	K14209	-	-	-
1	AJAP28903	1.00944	2.08617	220	547	0.091	0.245	1.0473	4.23148e-07	0.012837	up	--	PREDICTED: protein big brother-like [Limulus polyphemus]	-	-	-	-	-	-	-
1	AJAP11962	8.4288	5.40795	220	547	0.55	0.497	-0.640246	4.51207e-07	0.0136883	down	--	-	-	-	-	-	-	-	-
1	AJAP07787	0.0678695	0.660781	220	547	0.009	0.108	3.28334	4.52776e-07	0.0137359	up	Napepld	PREDICTED: N-acyl-phosphatidylethanolamine-hydrolyzing phospholipase D isoform X3 [Strongylocentrotus purpuratus]	-	-	-	-	-	-	-
1	AJAP09331	2.66397	0.710015	220	547	0.2	0.073	-1.90766	4.80995e-07	0.0145919	down	--	PREDICTED: natterin-3-like [Cyprinodon variegatus]	-	-	-	-	-	-	-
1	AJAP17679	2.92811	0.930536	220	547	0.209	0.13	-1.65383	4.90099e-07	0.0148681	down	--	PREDICTED: collagen alpha-5(IV) chain-like [Lingula anatina]	-	-	-	-	-	-	-
1	AJAP01467	1.36335	2.05846	220	547	0.145	0.3	0.594406	4.91046e-07	0.0148969	up	--	-	-	-	-	-	-	-	-
1	AJAP30051	1.00615	1.5715	220	547	0.1	0.232	0.643296	4.97777e-07	0.015101	up	EDIL3	PREDICTED: delta-like protein 3 [Condylura cristata]	Human Diseases;Environmental Information Processing;Human Diseases	Cancers;Signaling molecules and interaction;Infectious diseases	ko05205//Proteoglycans in cancer;ko04512//ECM-receptor interaction;ko05161//Hepatitis B	K06255;K06255;K06255	-	-	GO:0009653//anatomical structure morphogenesis;GO:0044763//single-organism cellular process;GO:0048513//animal organ development;GO:0050794//regulation of cellular process;GO:0072358//cardiovascular system development
1	AJAP11584	1.71678	2.66574	220	547	0.159	0.324	0.634829	5.10009e-07	0.0154722	up	Nr0b2	PREDICTED: nuclear receptor subfamily 0 group B member 2-like [Branchiostoma belcheri]	Organismal Systems	Endocrine system	ko04927//Cortisol synthesis and secretion	K08562	-	-	-
1	AJAP12388	3.72202	1.92314	220	547	0.286	0.282	-0.952624	5.46733e-07	0.0165862	down	--	-	-	-	-	-	-	-	-
1	AJAP24266	5.34833	6.94566	220	547	0.364	0.556	0.377025	5.96913e-07	0.0181085	up	GPAM	PREDICTED: glycerol-3-phosphate acyltransferase 1, mitochondrial [Strongylocentrotus purpuratus]	Metabolism;Metabolism;Metabolism	Global and overview maps;Lipid metabolism;Lipid metabolism	ko01100//Metabolic pathways;ko00564//Glycerophospholipid metabolism;ko00561//Glycerolipid metabolism	K00629;K00629;K00629	-	-	-
1	AJAP14505	0.373177	0.838305	220	547	0.023	0.126	1.16761	6.5037e-07	0.0197303	up	acsbg2	PREDICTED: long-chain-fatty-acid--CoA ligase ACSBG2-like [Saccoglossus kowalevskii]	Metabolism;Organismal Systems;Metabolism;Metabolism;Organismal Systems;Metabolism	Global and overview maps;Endocrine system;Global and overview maps;Lipid metabolism;Endocrine system;Lipid metabolism	ko01100//Metabolic pathways;ko03320//PPAR signaling pathway;ko01212//Fatty acid metabolism;ko00071//Fatty acid degradation;ko04920//Adipocytokine signaling pathway;ko00061//Fatty acid biosynthesis	K15013;K15013;K15013;K15013;K15013;K15013	-	-	-
1	AJAP09015	1.19532	1.93506	220	547	0.118	0.263	0.69498	6.8e-07	0.0206292	up	CPVL	PREDICTED: probable serine carboxypeptidase CPVL [Strongylocentrotus purpuratus]	-	-	-	-	-	-	-
1	AJAP00885	1.2366	1.96898	220	547	0.118	0.265	0.67107	7.34882e-07	0.0222941	up	--	PREDICTED: protein NLRC3-like [Branchiostoma belcheri]	-	-	-	-	-	-	-
1	AJAP19261	52.4468	82.004	220	547	0.877	0.945	0.64484	7.81184e-07	0.0236988	up	--	fibropellin Ia-like protein [Apostichopus japonicus]	-	-	-	-	-	-	-
1	AJAP19340	3.15636	2.34154	220	547	0.268	0.313	-0.430807	8.13519e-07	0.0246797	down	itgb1-a	PREDICTED: integrin beta-1-A-like [Branchiostoma belcheri]	Human Diseases;Human Diseases;Environmental Information Processing;Cellular Processes;Human Diseases;Environmental Information Processing;Cellular Processes;Cellular Processes;Human Diseases;Organismal Systems;Human Diseases;Environmental Information Processing;Cellular Processes;Human Diseases;Organismal Systems;Human Diseases;Human Diseases;Human Diseases;Organismal Systems;Environmental Inform…	Cancers;Infectious diseases;Signal transduction;Cellular community - eukaryotes;Cancers;Signal transduction;Cell motility;Transport and catabolism;Cardiovascular diseases;Development;Cardiovascular diseases;Signaling molecules and interaction;Cellular community - eukaryotes;Infectious diseases;Immune system;Cancers;Infectious diseases;Cardiovascular diseases;Immune system;Signaling molecules and …	ko05200//Pathways in cancer;ko05165//Human papillomavirus infection;ko04151//PI3K-Akt signaling pathway;ko04510//Focal adhesion;ko05205//Proteoglycans in cancer;ko04015//Rap1 signaling pathway;ko04810//Regulation of actin cytoskeleton;ko04145//Phagosome;ko05410//Hypertrophic cardiomyopathy (HCM);ko04360//Axon guidance;ko05414//Dilated cardiomyopathy (DCM);ko04512//ECM-receptor interaction;ko04530…	K05719;K05719;K05719;K05719;K05719;K05719;K05719;K05719;K05719;K05719;K05719;K05719;K05719;K05719;K05719;K05719;K05719;K05719;K05719;K05719;K05719;K05719;K05719;K05719	-	-	-
1	AJAP10587	4.06797	3.11629	220	547	0.323	0.388	-0.384477	8.39451e-07	0.0254664	down	--	-	-	-	-	-	-	-	-
1	AJAP09050	5.7524	8.12462	220	547	0.291	0.497	0.498138	8.74246e-07	0.026522	up	--	PREDICTED: sortilin-related receptor-like [Branchiostoma belcheri]	Environmental Information Processing;Cellular Processes;Organismal Systems	Signaling molecules and interaction;Cell motility;Immune system	ko04080//Neuroactive ligand-receptor interaction;ko04810//Regulation of actin cytoskeleton;ko04610//Complement and coagulation cascades	K01313;K01313;K01313	GO:0031981//nuclear lumen	-	-
1	AJAP09867	3.31287	1.85076	220	547	0.227	0.241	-0.839961	9.27795e-07	0.0281465	down	enosf1	PREDICTED: mitochondrial enolase superfamily member 1 [Strongylocentrotus purpuratus]	Metabolism	Carbohydrate metabolism	ko00051//Fructose and mannose metabolism	K18334	-	GO:0003824//catalytic activity	GO:0044237//cellular metabolic process;GO:0044238//primary metabolic process;GO:1901575//organic substance catabolic process
1	AJAP19955	9.90435	7.32774	220	547	0.464	0.528	-0.434695	1.09058e-06	0.033085	down	caprin2	PREDICTED: collagen alpha-2(VIII) chain-like [Strongylocentrotus purpuratus]	-	-	-	-	-	-	-
1	AJAP23897	2.57449	1.07067	220	547	0.218	0.165	-1.26577	1.12484e-06	0.0341242	down	2022-09-07	PREDICTED: septin-7 isoform X6 [Strongylocentrotus purpuratus]	-	-	-	-	-	-	-
1	AJAP09091	0.756885	0.984667	220	547	0.041	0.13	0.379563	1.14738e-06	0.0348082	up	inf2	PREDICTED: inverted formin-2 [Strongylocentrotus purpuratus]	-	-	-	-	-	-	-
1	AJAP05684	4.52552	3.43066	220	547	0.355	0.402	-0.399598	1.19304e-06	0.0361931	down	--	PREDICTED: kin of IRRE-like protein 1 [Strongylocentrotus purpuratus]	-	-	-	-	-	-	-
1	AJAP02559	3.43315	2.45004	220	547	0.232	0.291	-0.486725	1.21328e-06	0.0368074	down	ANXA7	PREDICTED: annexin A7-like isoform X2 [Acropora digitifera]	-	-	-	-	-	-	-
1	AJAP16235	5.31673	3.98306	220	547	0.332	0.367	-0.41666	1.2611e-06	0.0382579	down	TCF15	PREDICTED: transcription factor 15-like [Strongylocentrotus purpuratus]	-	-	-	-	-	-	-
1	AJAP06370	3.24957	1.77833	220	547	0.255	0.243	-0.869726	1.29723e-06	0.0393541	down	--	PREDICTED: multiple epidermal growth factor-like domains protein 11, partial [Cyprinodon variegatus]	-	-	-	-	-	-	-
1	AJAP13627	3.17956	1.48843	220	547	0.264	0.216	-1.09503	1.29791e-06	0.0393746	down	ADAMTS3	PREDICTED: LOW QUALITY PROTEIN: A disintegrin and metalloproteinase with thrombospondin motifs 14, partial [Nestor notabilis]	-	-	-	-	-	-	-
1	AJAP00558	0.991235	1.85923	220	547	0.091	0.232	0.907405	1.47076e-06	0.0446184	up	selenow	selenoprotein W [Xenopus tropicalis]	-	-	-	-	-	-	-
1	AJAP28124	1.3233	2.34186	220	547	0.123	0.272	0.823516	1.60113e-06	0.0485735	up	DDX49	PREDICTED: probable ATP-dependent RNA helicase DDX49 [Strongylocentrotus purpuratus]	-	-	-	-	-	GO:0003676//nucleic acid binding;GO:0017111//nucleoside-triphosphatase activity;GO:0032550//purine ribonucleoside binding	-

## Sheet: Pa vs Pc
Cluster	GeneID	Pa	Pc	cells.1	cells.2	pct.1	pct.2	log2FC	p_value	p_val_adjust	significance	Symbol	Description	KEGG_A_class	KEGG_B_class	Pathway	K_ID	GO Component	GO Function	GO Process
1	AJAP06955	1.73523	23.5384	691	1287	0.165	0.726	3.76182	1.14651e-180	3.47818e-176	up	--	PREDICTED: DD104 protein, upregulated upon bacterial challenge and trauma isoform X1 [Strongylocentrotus purpuratus]	-	-	-	-	-	-	-
1	AJAP18284	64.6136	158.024	691	1287	0.932	0.995	1.29023	1.81514e-146	5.5066e-142	up	--	2 alpha fibrillar collagen, partial [Paracentrotus lividus]	-	-	-	-	-	-	-
1	AJAP14956	611.173	1296.72	691	1287	1	1	1.08521	7.53376e-140	2.28552e-135	up	col2a1	collagen [Apostichopus japonicus]	Human Diseases;Environmental Information Processing;Cellular Processes;Environmental Information Processing;Organismal Systems	Infectious diseases;Signal transduction;Cellular community - eukaryotes;Signaling molecules and interaction;Digestive system	ko05165//Human papillomavirus infection;ko04151//PI3K-Akt signaling pathway;ko04510//Focal adhesion;ko04512//ECM-receptor interaction;ko04974//Protein digestion and absorption	K19719;K19719;K19719;K19719;K19719	GO:0005578//proteinaceous extracellular matrix	GO:0005488//binding	GO:0030198//extracellular matrix organization;GO:0048568//embryonic organ development;GO:0048705//skeletal system morphogenesis
1	AJAP28418	12.7367	2.36924	691	1287	0.702	0.162	-2.4265	5.46329e-128	1.6574e-123	down	rpl4-a	PREDICTED: 60S ribosomal protein L4 [Strongylocentrotus purpuratus]	Genetic Information Processing	Translation	ko03010//Ribosome	K02930	GO:0030529//intracellular ribonucleoprotein complex	GO:0005198//structural molecule activity;GO:0008092//cytoskeletal protein binding	GO:0010467//gene expression
1	AJAP15050	88.1192	21.8651	691	1287	0.902	0.639	-2.01082	2.52717e-118	7.66668e-114	down	Fcer2	PREDICTED: ladderlectin-like [Notothenia coriiceps]	-	-	-	-	-	-	-
1	AJAP10995	49.0637	97.1188	691	1287	0.926	0.979	0.985094	3.20348e-89	9.71841e-85	up	COL3A1	PREDICTED: collagen alpha-1(I) chain [Strongylocentrotus purpuratus]	Human Diseases;Environmental Information Processing;Cellular Processes;Human Diseases;Environmental Information Processing;Organismal Systems;Organismal Systems;Human Diseases;Organismal Systems;Human Diseases	Infectious diseases;Signal transduction;Cellular community - eukaryotes;Cancers;Signaling molecules and interaction;Immune system;Endocrine system;Endocrine and metabolic diseases;Digestive system;Infectious diseases	ko05165//Human papillomavirus infection;ko04151//PI3K-Akt signaling pathway;ko04510//Focal adhesion;ko05205//Proteoglycans in cancer;ko04512//ECM-receptor interaction;ko04611//Platelet activation;ko04926//Relaxin signaling pathway;ko04933//AGE-RAGE signaling pathway in diabetic complications;ko04974//Protein digestion and absorption;ko05146//Amoebiasis	K06236;K06236;K06236;K06236;K06236;K06236;K06236;K06236;K06236;K06236	-	-	-
1	AJAP24937	12.1955	3.83372	691	1287	0.683	0.241	-1.66953	2.08946e-81	6.33881e-77	down	RPL28	PREDICTED: 60S ribosomal protein L28 [Elephantulus edwardii]	Genetic Information Processing	Translation	ko03010//Ribosome	K02903	GO:0005622//intracellular	-	-
1	AJAP16606	4.91669	0.568419	691	1287	0.37	0.041	-3.11266	6.3247e-80	1.91872e-75	down	RPLP0	L10e/P0 [Suberites domuncula]	Genetic Information Processing	Translation	ko03010//Ribosome	K02941	-	-	-
1	AJAP06481	21.0458	45.3485	691	1287	0.77	0.9	1.10752	2.27407e-77	6.89884e-73	up	--	type I procollagen alpha 1 chain [Okamejei kenojei]	-	-	-	-	-	-	-
1	AJAP26202	36.7358	89.724	691	1287	0.741	0.932	1.28831	1.10767e-76	3.36035e-72	up	--	PREDICTED: apolipoprotein B-100 [Strongylocentrotus purpuratus]	Organismal Systems;Organismal Systems;Organismal Systems	Digestive system;Digestive system;Digestive system	ko04977//Vitamin digestion and absorption;ko04979//Cholesterol metabolism;ko04975//Fat digestion and absorption	K14462;K14462;K14462	-	-	-
1	AJAP10744	124.347	38.958	691	1287	0.922	0.742	-1.67438	8.47591e-76	2.57134e-71	down	LEC	PREDICTED: C-type lectin domain family 19 member A [Latimeria chalumnae]	-	-	-	-	-	-	-
1	AJAP19345	54.7208	12.7772	691	1287	0.754	0.424	-2.09852	4.51307e-75	1.36913e-70	down	DMBT1	PREDICTED: deleted in malignant brain tumors 1 protein [Aptenodytes forsteri]	-	-	-	-	GO:0030666//endocytic vesicle membrane;GO:0044421//extracellular region part	GO:0005515//protein binding	GO:0006810//transport;GO:0006952//defense response;GO:0006955//immune response;GO:0030154//cell differentiation;GO:0051704//multi-organism process
1	AJAP19261	32.7744	68.5107	691	1287	0.605	0.895	1.06376	2.30368e-72	6.98867e-68	up	--	fibropellin Ia-like protein [Apostichopus japonicus]	-	-	-	-	-	-	-
1	AJAP23370	10.2171	0.191242	691	1287	0.263	0.012	-5.73945	1.48017e-71	4.49038e-67	down	--	-	-	-	-	-	-	-	-
1	AJAP10620	38.874	66.8133	691	1287	0.903	0.98	0.781329	1.44049e-70	4.37003e-66	up	bhmt	PREDICTED: betaine--homocysteine S-methyltransferase 1 [Oreochromis niloticus]	Metabolism;Metabolism;Metabolism	Global and overview maps;Amino acid metabolism;Amino acid metabolism	ko01100//Metabolic pathways;ko00270//Cysteine and methionine metabolism;ko00260//Glycine, serine and threonine metabolism	K00544;K00544;K00544	-	GO:0008172//S-methyltransferase activity;GO:0046914//transition metal ion binding	GO:0000097//sulfur amino acid biosynthetic process
1	AJAP25469	0.189231	4.76347	691	1287	0.017	0.305	4.65379	1.98942e-67	6.0353e-63	up	RPL4	PREDICTED: 60S ribosomal protein L4 [Crassostrea gigas]	Genetic Information Processing	Translation	ko03010//Ribosome	K02930	-	-	-
1	AJAP26029	19.466	0.779239	691	1287	0.347	0.058	-4.64275	8.57202e-67	2.60049e-62	down	Prss12	PREDICTED: deleted in malignant brain tumors 1 protein [Strongylocentrotus purpuratus]	-	-	-	-	-	-	-
1	AJAP25572	31.6359	11.7821	691	1287	0.805	0.451	-1.42497	2.57059e-64	7.79841e-60	down	--	PREDICTED: uncharacterized protein LOC577534 [Strongylocentrotus purpuratus]	-	-	-	-	-	-	-
1	AJAP09946	10.3869	1.84077	691	1287	0.452	0.113	-2.49638	2.063e-63	6.25852e-59	down	CALR	PREDICTED: calreticulin-like isoform X1 [Saccoglossus kowalevskii]	Genetic Information Processing;Human Diseases;Cellular Processes;Human Diseases;Human Diseases;Organismal Systems	Folding, sorting and degradation;Infectious diseases;Transport and catabolism;Infectious diseases;Infectious diseases;Immune system	ko04141//Protein processing in endoplasmic reticulum;ko05166//HTLV-I infection;ko04145//Phagosome;ko05163//Human cytomegalovirus infection;ko05142//Chagas disease (American trypanosomiasis);ko04612//Antigen processing and presentation	K08057;K08057;K08057;K08057;K08057;K08057	GO:0043231//intracellular membrane-bounded organelle	GO:0005515//protein binding	GO:0044267//cellular protein metabolic process
1	AJAP15839	7.27042	2.02714	691	1287	0.491	0.135	-1.84259	2.07316e-63	6.28934e-59	down	RPL15	60S ribosomal protein L15 [Trichinella zimbabwensis]	Genetic Information Processing	Translation	ko03010//Ribosome	K02877	GO:0005622//intracellular	-	-
1	AJAP13458	4.3738	0.751882	691	1287	0.349	0.061	-2.54031	1.49298e-58	4.52925e-54	down	Blmh	PREDICTED: LOW QUALITY PROTEIN: bleomycin hydrolase [Strongylocentrotus purpuratus]	-	-	-	-	-	-	-
1	astacin	8.82613	22.564	691	1287	0.488	0.677	1.35417	1.66192e-54	5.04177e-50	up	-	-	-	-	-	-	-	-	-
1	AJAP19869	10.7026	0.4024	691	1287	0.26	0.032	-4.73318	7.28759e-54	2.21083e-49	down	--	-	-	-	-	-	-	-	-
1	AJAP11659	29.0883	6.0799	691	1287	0.582	0.312	-2.25832	2.02798e-52	6.15228e-48	down	MMP13	PREDICTED: collagenase 3 [Strongylocentrotus purpuratus]	Organismal Systems;Environmental Information Processing;Organismal Systems	Endocrine system;Signal transduction;Endocrine system	ko04928//Parathyroid hormone synthesis, secretion and action;ko04668//TNF signaling pathway;ko04912//GnRH signaling pathway	K07763;K07763;K07763	-	-	-
1	AJAP16738	0.559398	5.65488	691	1287	0.051	0.308	3.33755	1.43735e-51	4.3605e-47	up	--	PREDICTED: Williams-Beuren syndrome chromosomal region 27 protein [Strongylocentrotus purpuratus]	-	-	-	-	-	-	-
1	AJAP13503	7.34525	1.13364	691	1287	0.353	0.075	-2.69585	2.41616e-51	7.32991e-47	down	--	-	-	-	-	-	-	-	-
1	AJAP04789	17.8451	8.23266	691	1287	0.774	0.43	-1.1161	1.24916e-50	3.78957e-46	down	HSP70IV	heat shock protein 70 [Apostichopus japonicus]	Cellular Processes;Environmental Information Processing;Human Diseases;Genetic Information Processing;Genetic Information Processing;Human Diseases;Organismal Systems;Human Diseases;Human Diseases;Human Diseases;Human Diseases;Organismal Systems;Organismal Systems	Transport and catabolism;Signal transduction;Infectious diseases;Folding, sorting and degradation;Transcription;Infectious diseases;Endocrine system;Infectious diseases;Neurodegenerative diseases;Infectious diseases;Infectious diseases;Aging;Immune system	ko04144//Endocytosis;ko04010//MAPK signaling pathway;ko05169//Epstein-Barr virus infection;ko04141//Protein processing in endoplasmic reticulum;ko03040//Spliceosome;ko05164//Influenza A;ko04915//Estrogen signaling pathway;ko05145//Toxoplasmosis;ko05020//Prion diseases;ko05134//Legionellosis;ko05162//Measles;ko04213//Longevity regulating pathway - multiple species;ko04612//Antigen processing and p…	K03283;K03283;K03283;K03283;K03283;K03283;K03283;K03283;K03283;K03283;K03283;K03283;K03283	-	GO:0032550//purine ribonucleoside binding	-
1	AJAP13574	17.6593	8.20423	691	1287	0.78	0.455	-1.10599	3.97483e-50	1.20584e-45	down	Rpl12	ribosomal-like protein [Phragmatopoma lapidosa]	Genetic Information Processing	Translation	ko03010//Ribosome	K02870	-	-	-
1	AJAP03161	5.51759	14.1076	691	1287	0.399	0.622	1.35437	4.20618e-50	1.27603e-45	up	Mat1a	methionine adenosyltransferase [Strongylocentrotus purpuratus]	Metabolism;Metabolism;Metabolism	Global and overview maps;Global and overview maps;Amino acid metabolism	ko01100//Metabolic pathways;ko01230//Biosynthesis of amino acids;ko00270//Cysteine and methionine metabolism	K00789;K00789;K00789	-	-	-
1	AJAP24557	1.56302	7.68393	691	1287	0.12	0.398	2.29751	2.44509e-48	7.41768e-44	up	DPEP1	PREDICTED: dipeptidase 1-like [Saccoglossus kowalevskii]	-	-	-	-	GO:0016020//membrane;GO:0044464//cell part	GO:0004869//cysteine-type endopeptidase inhibitor activity;GO:0008235//metalloexopeptidase activity;GO:0046914//transition metal ion binding	GO:0000096//sulfur amino acid metabolic process;GO:0017144//drug metabolic process;GO:0030334//regulation of cell migration;GO:0042493//response to drug;GO:0043066//negative regulation of apoptotic process
1	AJAP17250	4.16499	0.625918	691	1287	0.282	0.046	-2.73427	1.76159e-47	5.34413e-43	down	--	PREDICTED: LOW QUALITY PROTEIN: RNA-directed DNA polymerase from mobile element jockey-like, partial [Oreochromis niloticus]	-	-	-	-	-	-	-
1	AJAP01544	11.8012	28.2473	691	1287	0.521	0.719	1.25918	1.36979e-46	4.15552e-42	up	BRAFLDRAFT_56888	PREDICTED: alpha-L-fucosidase-like [Saccoglossus kowalevskii]	Cellular Processes;Metabolism	Transport and catabolism;Glycan biosynthesis and metabolism	ko04142//Lysosome;ko00511//Other glycan degradation	K01206;K01206	-	GO:0016798//hydrolase activity, acting on glycosyl bonds	GO:0005975//carbohydrate metabolic process
1	AJAP22002	6.56106	2.42005	691	1287	0.463	0.164	-1.43889	7.96577e-45	2.41658e-40	down	Nme2	oncoprotein [Holothuria glaberrima]	Metabolism;Metabolism;Metabolism;Metabolism	Global and overview maps;Nucleotide metabolism;Nucleotide metabolism;Xenobiotics biodegradation and metabolism	ko01100//Metabolic pathways;ko00230//Purine metabolism;ko00240//Pyrimidine metabolism;ko00983//Drug metabolism - other enzymes	K00940;K00940;K00940;K00940	-	-	-
1	AJAP02029	1.65388	7.63488	691	1287	0.14	0.376	2.20675	1.80765e-44	5.48387e-40	up	PNLIP	PREDICTED: pancreatic lipase-related protein 2 isoform X2 [Strongylocentrotus purpuratus]	-	-	-	-	-	-	-
1	AJAP30110	4.38764	0.108056	691	1287	0.166	0.009	-5.34359	2.16836e-42	6.57816e-38	down	--	regeneration associated protein [Holothuria glaberrima]	-	-	-	-	-	-	-
1	AJAP06148	38.6645	8.65919	691	1287	0.557	0.308	-2.1587	4.0712e-42	1.23508e-37	down	--	PREDICTED: ficolin-1 isoform X2 [Peromyscus maniculatus bairdii]	-	-	-	-	-	GO:0005488//binding	-
1	AJAP18222	9.31552	2.27345	691	1287	0.433	0.161	-2.03476	1.31583e-41	3.99184e-37	down	--	-	-	-	-	-	-	-	-
1	AJAP07929	50.0585	133.618	691	1287	0.535	0.768	1.41642	1.21034e-40	3.67179e-36	up	--	major yolk protein 1 [Apostichopus japonicus]	-	-	-	-	-	-	-
1	AJAP15645	6.2687	1.95847	691	1287	0.398	0.137	-1.67844	1.43414e-37	4.35075e-33	down	PDIA3	PREDICTED: protein disulfide-isomerase A3-like [Priapulus caudatus]	Genetic Information Processing;Human Diseases;Organismal Systems	Folding, sorting and degradation;Infectious diseases;Immune system	ko04141//Protein processing in endoplasmic reticulum;ko05163//Human cytomegalovirus infection;ko04612//Antigen processing and presentation	K08056;K08056;K08056	-	-	-
1	AJAP01449	7.27174	14.9131	691	1287	0.459	0.618	1.03621	1.58067e-37	4.79529e-33	up	Dmgdh	PREDICTED: dimethylglycine dehydrogenase, mitochondrial-like isoform X2 [Lingula anatina]	Metabolism;Metabolism	Global and overview maps;Amino acid metabolism	ko01100//Metabolic pathways;ko00260//Glycine, serine and threonine metabolism	K00315;K00315	-	GO:0003723//RNA binding;GO:0046997//oxidoreductase activity, acting on the CH-NH group of donors, flavin as acceptor	GO:0009069//serine family amino acid metabolic process
1	AJAP03899	0.958757	4.89581	691	1287	0.088	0.308	2.35231	1.53511e-36	4.65706e-32	up	--	variable lymphocyte receptor A diversity region [Apostichopus japonicus]	-	-	-	-	-	-	-
1	AJAP16650	26.5505	6.70136	691	1287	0.496	0.256	-1.98621	3.96962e-35	1.20426e-30	down	TNR	PREDICTED: microfibril-associated glycoprotein 4-like [Lingula anatina]	-	-	-	-	-	-	-
1	AJAP26343	5.69453	1.26226	691	1287	0.301	0.082	-2.17357	1.7813e-34	5.40394e-30	down	--	PREDICTED: pro-neuregulin-4, membrane-bound isoform-like [Branchiostoma belcheri]	-	-	-	-	-	-	-
1	AJAP13963	21.6217	8.2145	691	1287	0.608	0.335	-1.39623	2.27813e-34	6.91116e-30	down	--	-	-	-	-	-	-	-	-
1	AJAP27939	6.37093	0.897101	691	1287	0.255	0.059	-2.82816	2.61843e-33	7.94353e-29	down	--	-	-	-	-	-	-	-	-
1	AJAP04954	6.7977	2.06387	691	1287	0.381	0.138	-1.7197	4.62898e-33	1.40429e-28	down	CR1	PREDICTED: sushi, von Willebrand factor type A, EGF and pentraxin domain-containing protein 1-like [Octopus bimaculoides]	-	-	-	-	-	-	-
1	AJAP05741	7.59815	2.56148	691	1287	0.405	0.155	-1.56867	6.4872e-33	1.96802e-28	down	SOCS2	suppressors of cytokine signaling 2 [Apostichopus japonicus]	Organismal Systems;Organismal Systems;Environmental Information Processing;Human Diseases	Endocrine system;Endocrine system;Signal transduction;Endocrine and metabolic diseases	ko04910//Insulin signaling pathway;ko04917//Prolactin signaling pathway;ko04630//Jak-STAT signaling pathway;ko04930//Type II diabetes mellitus	K04695;K04695;K04695;K04695	-	-	-
1	AJAP26546	63.6252	31.925	691	1287	0.907	0.813	-0.994914	1.23241e-32	3.73876e-28	down	--	-	-	-	-	-	-	-	-
1	AJAP26044	2.13343	6.79257	691	1287	0.181	0.39	1.67078	1.76627e-32	5.35833e-28	up	AnxB9	PREDICTED: annexin A7 [Strongylocentrotus purpuratus]	-	-	-	-	-	-	-
1	AJAP03571	8.52563	2.90008	691	1287	0.421	0.171	-1.55572	7.81695e-32	2.37143e-27	down	Hsp90b1	heat shock protein gp96 [Apostichopus japonicus]	Human Diseases;Environmental Information Processing;Genetic Information Processing;Human Diseases;Organismal Systems;Human Diseases;Organismal Systems;Organismal Systems	Cancers;Signal transduction;Folding, sorting and degradation;Cardiovascular diseases;Endocrine system;Cancers;Endocrine system;Immune system	ko05200//Pathways in cancer;ko04151//PI3K-Akt signaling pathway;ko04141//Protein processing in endoplasmic reticulum;ko05418//Fluid shear stress and atherosclerosis;ko04915//Estrogen signaling pathway;ko05215//Prostate cancer;ko04918//Thyroid hormone synthesis;ko04657//IL-17 signaling pathway	K09487;K09487;K09487;K09487;K09487;K09487;K09487;K09487	-	GO:0005515//protein binding	GO:0044267//cellular protein metabolic process;GO:0050896//response to stimulus
1	AJAP03064	7.80592	3.44978	691	1287	0.472	0.212	-1.17806	1.12316e-31	3.40734e-27	down	--	-	-	-	-	-	-	-	-
1	AJAP09892	9.84641	18.3093	691	1287	0.518	0.689	0.894907	2.11675e-31	6.42158e-27	up	Gnmt	PREDICTED: LOW QUALITY PROTEIN: glycine N-methyltransferase-like [Strongylocentrotus purpuratus]	Metabolism	Amino acid metabolism	ko00260//Glycine, serine and threonine metabolism	K00552	-	-	-
1	AJAP22416	1.5859	0.0436813	691	1287	0.109	0.002	-5.18214	2.35089e-31	7.1319e-27	down	C1QTNF8	PREDICTED: complement C1q tumor necrosis factor-related protein 4-like isoform X2 [Saccoglossus kowalevskii]	-	-	-	-	-	-	-
1	AJAP02532	3.62193	0.919414	691	1287	0.276	0.075	-1.97797	6.65801e-31	2.01984e-26	down	--	-	-	-	-	-	-	-	-
1	AJAP07825	1.24186	5.20857	691	1287	0.11	0.294	2.06838	1.24386e-30	3.77351e-26	up	SVEP1	PREDICTED: sushi, von Willebrand factor type A, EGF and pentraxin domain-containing protein 1 [Ceratotherium simum simum]	-	-	-	-	-	-	-
1	AJAP22380	3.47764	0.909828	691	1287	0.25	0.064	-1.93444	1.34313e-29	4.07467e-25	down	--	PREDICTED: turripeptide Lol9.1-like [Branchiostoma belcheri]	-	-	-	-	-	-	-
1	AJAP05320	7.28415	3.38128	691	1287	0.462	0.211	-1.10719	1.75227e-29	5.31587e-25	down	Ppib	PREDICTED: peptidyl-prolyl cis-trans isomerase B-like [Saccoglossus kowalevskii]	-	-	-	-	-	GO:0003824//catalytic activity	GO:0044267//cellular protein metabolic process
1	AJAP29663	17.765	49.7017	691	1287	0.331	0.537	1.48425	4.00965e-29	1.21641e-24	up	--	major yolk protein 1 [Apostichopus japonicus]	-	-	-	-	-	-	-
1	AJAP22626	5.36763	2.70494	691	1287	0.389	0.169	-0.988688	4.81465e-29	1.46062e-24	down	--	DNA-binding protein HEXBP [Exaiptasia pallida]	-	-	-	-	GO:0043231//intracellular membrane-bounded organelle;GO:0044444//cytoplasmic part	GO:0003676//nucleic acid binding	GO:0006355//regulation of transcription, DNA-templated
1	AJAP23512	1.05165	6.37052	691	1287	0.061	0.25	2.59876	5.05834e-29	1.53455e-24	up	Fcer2	PREDICTED: macrophage mannose receptor 1-like [Alligator sinensis]	-	-	-	-	-	-	-
1	AJAP17693	5.02528	1.39745	691	1287	0.298	0.094	-1.84641	5.52558e-29	1.6763e-24	down	calub	PREDICTED: calumenin isoform X4 [Strongylocentrotus purpuratus]	-	-	-	-	-	-	-
1	AJAP24624	4.20108	1.66111	691	1287	0.311	0.108	-1.33861	7.85307e-29	2.38239e-24	down	PDIA6	PREDICTED: protein disulfide-isomerase A6, partial [Chelonia mydas]	Genetic Information Processing	Folding, sorting and degradation	ko04141//Protein processing in endoplasmic reticulum	K09584	GO:0043227//membrane-bounded organelle	-	GO:0009987//cellular process
1	AJAP21405	4.02503	9.45297	691	1287	0.274	0.461	1.23177	1.33443e-28	4.04827e-24	up	CSMD2	PREDICTED: CUB and sushi domain-containing protein 2 [Strongylocentrotus purpuratus]	Organismal Systems	Digestive system	ko04977//Vitamin digestion and absorption	K14616	GO:0044464//cell part	-	-
1	AJAP25580	11.9346	6.44863	691	1287	0.608	0.345	-0.888087	2.58043e-28	7.82824e-24	down	--	-	-	-	-	-	-	-	-
1	AJAP24618	3.57568	9.13388	691	1287	0.237	0.442	1.35301	6.37138e-28	1.93289e-23	up	--	PREDICTED: alpha-1 collagen isoform X4 [Strongylocentrotus purpuratus]	-	-	-	-	-	-	-
1	AJAP13414	0.226571	2.76083	691	1287	0.02	0.165	3.60707	1.54976e-27	4.70149e-23	up	pstI	proprotein convertase subtilisin/kexin type 9-1 [Stichopus monotuberculatus]	-	-	-	-	-	-	-
1	AJAP27567	5.00542	2.23117	691	1287	0.35	0.141	-1.16569	1.87571e-27	5.69035e-23	down	SFTPD	SM24 protein [Ophiocoma wendtii]	-	-	-	-	-	-	-
1	AJAP03654	2.77019	0.912482	691	1287	0.245	0.07	-1.60212	3.24463e-27	9.84325e-23	down	--	PREDICTED: uncharacterized protein LOC100890370 [Strongylocentrotus purpuratus]	-	-	-	-	-	-	-
1	AJAP14477	2.55899	7.05853	691	1287	0.205	0.375	1.46379	4.53166e-27	1.37477e-22	up	PDK2	PREDICTED: pyruvate dehydrogenase (acetyl-transferring) kinase isozyme 2, mitochondrial [Strongylocentrotus purpuratus]	-	-	-	-	-	-	-
1	AJAP19758	3.20161	1.94274	691	1287	0.305	0.138	-0.720707	7.61735e-27	2.31088e-22	down	selenof	PREDICTED: LOW QUALITY PROTEIN: 15 kDa selenoprotein-like [Saccoglossus kowalevskii]	-	-	-	-	-	-	-
1	AJAP20295	6.0167	3.18212	691	1287	0.433	0.207	-0.918985	7.76599e-27	2.35597e-22	down	Atp5mc3	PREDICTED: ATP synthase lipid-binding protein, mitochondrial [Strongylocentrotus purpuratus]	Metabolism;Organismal Systems;Human Diseases;Human Diseases;Human Diseases;Metabolism	Global and overview maps;Environmental adaptation;Neurodegenerative diseases;Neurodegenerative diseases;Neurodegenerative diseases;Energy metabolism	ko01100//Metabolic pathways;ko04714//Thermogenesis;ko05016//Huntington disease;ko05010//Alzheimer disease;ko05012//Parkinson disease;ko00190//Oxidative phosphorylation	K02128;K02128;K02128;K02128;K02128;K02128	GO:0044425//membrane part	-	GO:0015992//proton transport
1	AJAP09298	3.25479	1.19164	691	1287	0.265	0.084	-1.44962	1.46128e-26	4.4331e-22	down	--	PREDICTED: branched-chain-amino-acid aminotransferase-like protein 2-like [Saccoglossus kowalevskii]	-	-	-	-	-	-	-
1	AJAP02773	0.760871	3.63068	691	1287	0.082	0.212	2.25452	2.25565e-26	6.84298e-22	up	C1QTNF9B	PREDICTED: collagen alpha-1(X) chain [Strongylocentrotus purpuratus]	-	-	-	-	-	-	-
1	AJAP26362	2.90772	1.0332	691	1287	0.205	0.054	-1.49276	2.72386e-26	8.26336e-22	down	--	-	-	-	-	-	-	-	-
1	AJAP27106	1.99918	0.648507	691	1287	0.201	0.051	-1.62422	3.69967e-26	1.12237e-21	down	LRP2	Very low-density lipoprotein receptor, partial [Anoplophora glabripennis]	-	-	-	-	-	-	-
1	AJAP29675	4.02969	8.85708	691	1287	0.3	0.436	1.13616	6.62943e-26	2.01117e-21	up	BCKDK	PREDICTED: 3-methyl-2-oxobutanoate dehydrogenase [lipoamide] kinase, mitochondrial isoform X1 [Strongylocentrotus purpuratus]	-	-	-	-	GO:0043231//intracellular membrane-bounded organelle	GO:0016772//transferase activity, transferring phosphorus-containing groups	GO:0006464//cellular protein modification process;GO:0006796//phosphate-containing compound metabolic process
1	AJAP02159	1.38374	0.147383	691	1287	0.124	0.012	-3.23093	7.72211e-26	2.34266e-21	down	--	-	-	-	-	-	-	-	-
1	AJAP11377	6.18105	3.41638	691	1287	0.437	0.217	-0.855382	7.74785e-26	2.35047e-21	down	--	-	-	-	-	-	-	-	-
1	AJAP08748	1.72701	0.637576	691	1287	0.174	0.044	-1.43761	9.88815e-26	2.99977e-21	down	THBS1	Coadhesin [Exaiptasia pallida]	-	-	-	-	-	-	-
1	AJAP23087	9.65899	3.60359	691	1287	0.407	0.185	-1.42244	1.1527e-25	3.49695e-21	down	Ppib	PREDICTED: peptidyl-prolyl cis-trans isomerase B isoform X1 [Strongylocentrotus purpuratus]	-	-	-	-	-	-	-
1	AJAP03061	2.59904	6.27261	691	1287	0.233	0.359	1.27109	1.18288e-25	3.5885e-21	up	Rpl12	ribosomal-like protein [Phragmatopoma lapidosa]	Genetic Information Processing	Translation	ko03010//Ribosome	K02870	-	-	-
1	AJAP14080	11.093	7.16188	691	1287	0.645	0.402	-0.631244	2.99604e-25	9.08909e-21	down	RpL18A	60S ribosomal protein L18a [Daphnia magna]	Genetic Information Processing	Translation	ko03010//Ribosome	K02882	GO:0015934//large ribosomal subunit	GO:0003723//RNA binding	GO:0010467//gene expression
1	AJAP22429	30.0041	20.3826	691	1287	0.918	0.751	-0.557823	9.4183e-25	2.85723e-20	down	RPS12	40S ribosomal protein S12 [Branchiostoma belcheri]	Genetic Information Processing	Translation	ko03010//Ribosome	K02951	GO:0015935//small ribosomal subunit	GO:0003723//RNA binding	GO:0010467//gene expression
1	AJAP17882	0.0453066	1.79334	691	1287	0.004	0.113	5.30678	9.43257e-25	2.86156e-20	up	--	PREDICTED: natterin-3-like [Xiphophorus maculatus]	-	-	-	-	-	-	-
1	AJAP24392	3.51875	1.3111	691	1287	0.284	0.099	-1.42428	1.28309e-24	3.8925e-20	down	SELENOP	PREDICTED: selenoprotein P-like [Branchiostoma belcheri]	-	-	-	-	GO:0031988//membrane-bounded vesicle	-	-
1	AJAP04506	3.70809	2.04069	691	1287	0.317	0.141	-0.861622	5.53441e-24	1.67897e-19	down	Atp6ap1	PREDICTED: V-type proton ATPase subunit S1-like [Branchiostoma belcheri]	Metabolism;Human Diseases;Cellular Processes;Cellular Processes;Human Diseases;Human Diseases;Metabolism;Human Diseases;Human Diseases;Human Diseases	Global and overview maps;Infectious diseases;Transport and catabolism;Transport and catabolism;Infectious diseases;Infectious diseases;Energy metabolism;Infectious diseases;Infectious diseases;Immune diseases	ko01100//Metabolic pathways;ko05165//Human papillomavirus infection;ko04142//Lysosome;ko04145//Phagosome;ko05152//Tuberculosis;ko05161//Hepatitis B;ko00190//Oxidative phosphorylation;ko05120//Epithelial cell signaling in Helicobacter pylori infection;ko05110//Vibrio cholerae infection;ko05323//Rheumatoid arthritis	K03662;K03662;K03662;K03662;K03662;K03662;K03662;K03662;K03662;K03662	-	-	-
1	AJAP25776	7.2264	4.68495	691	1287	0.483	0.27	-0.625243	9.34639e-24	2.83541e-19	down	ATP5F1B	H(+)-transporting ATPase beta subunit [Hemicentrotus pulcherrimus]	Metabolism;Organismal Systems;Human Diseases;Human Diseases;Human Diseases;Metabolism	Global and overview maps;Environmental adaptation;Neurodegenerative diseases;Neurodegenerative diseases;Neurodegenerative diseases;Energy metabolism	ko01100//Metabolic pathways;ko04714//Thermogenesis;ko05016//Huntington disease;ko05010//Alzheimer disease;ko05012//Parkinson disease;ko00190//Oxidative phosphorylation	K02133;K02133;K02133;K02133;K02133;K02133	GO:0033178//proton-transporting two-sector ATPase complex, catalytic domain	GO:0019829//cation-transporting ATPase activity;GO:0032550//purine ribonucleoside binding	GO:0006754//ATP biosynthetic process;GO:0015988//energy coupled proton transmembrane transport, against electrochemical gradient
1	AJAP22902	2.32364	0.801715	691	1287	0.179	0.044	-1.53522	1.04352e-23	3.16572e-19	down	FCN3	PREDICTED: ficolin-2 [Strongylocentrotus purpuratus]	-	-	-	-	-	-	-
1	AJAP03676	2.57715	0.934712	691	1287	0.207	0.06	-1.46318	1.88495e-23	5.71836e-19	down	--	-	-	-	-	-	-	-	-
1	AJAP20629	1.40028	0.145874	691	1287	0.116	0.012	-3.26293	2.51172e-23	7.6198e-19	down	hspa5	GRP78 [Apostichopus japonicus]	Genetic Information Processing;Human Diseases;Organismal Systems;Organismal Systems;Genetic Information Processing	Folding, sorting and degradation;Neurodegenerative diseases;Endocrine system;Immune system;Folding, sorting and degradation	ko04141//Protein processing in endoplasmic reticulum;ko05020//Prion diseases;ko04918//Thyroid hormone synthesis;ko04612//Antigen processing and presentation;ko03060//Protein export	K09490;K09490;K09490;K09490;K09490	GO:0005924//cell-substrate adherens junction;GO:0031227//intrinsic component of endoplasmic reticulum membrane;GO:0043234//protein complex;GO:0048770//pigment granule	GO:0017111//nucleoside-triphosphatase activity;GO:0032550//purine ribonucleoside binding;GO:0043021//ribonucleoprotein complex binding;GO:0044389//ubiquitin-like protein ligase binding;GO:0046872//metal ion binding	GO:0001775//cell activation;GO:0006887//exocytosis;GO:0006984//ER-nucleus signaling pathway;GO:0007599//hemostasis;GO:0009267//cellular response to starvation;GO:0017015//regulation of transforming growth factor beta receptor signaling pathway;GO:0030334//regulation of cell migration;GO:0030968//endoplasmic reticulum unfolded protein response;GO:0031396//regulation of protein ubiquitination;GO:00…
1	AJAP07255	10.6694	7.26763	691	1287	0.628	0.399	-0.553923	2.97694e-23	9.03114e-19	down	eef1g	PREDICTED: elongation factor 1-gamma-like [Branchiostoma belcheri]	Human Diseases	Infectious diseases	ko05134//Legionellosis	K03233	-	-	GO:0010467//gene expression;GO:0034645//cellular macromolecule biosynthetic process
1	AJAP24599	8.5706	5.57792	691	1287	0.488	0.27	-0.619668	3.11734e-23	9.45708e-19	down	--	-	-	-	-	-	-	-	-
1	AJAP14537	7.42258	4.52681	691	1287	0.502	0.28	-0.713424	3.88785e-23	1.17946e-18	down	PPIA	cyclophilin A isoform 1 [Ruditapes philippinarum]	Environmental Information Processing;Human Diseases;Environmental Information Processing;Human Diseases;Human Diseases	Signal transduction;Neurodegenerative diseases;Signal transduction;Neurodegenerative diseases;Infectious diseases	ko04020//Calcium signaling pathway;ko05016//Huntington disease;ko04022//cGMP - PKG signaling pathway;ko05012//Parkinson disease;ko05145//Toxoplasmosis	K09565;K09565;K09565;K09565;K09565	-	GO:0016859//cis-trans isomerase activity	GO:0044267//cellular protein metabolic process
1	AJAP30137	16.4353	7.14897	691	1287	0.488	0.263	-1.20099	8.05243e-23	2.44286e-18	down	Pzp	PREDICTED: alpha-2-macroglobulin isoform X2 [Strongylocentrotus purpuratus]	Organismal Systems	Immune system	ko04610//Complement and coagulation cascades	K03910	-	-	-
1	AJAP09364	2.39784	1.20186	691	1287	0.226	0.084	-0.996468	8.16209e-23	2.47613e-18	down	EIF4A2	PREDICTED: eukaryotic initiation factor 4A-II [Sinocyclocheilus rhinocerous]	Genetic Information Processing	Translation	ko03013//RNA transport	K03257	GO:0031988//membrane-bounded vesicle;GO:0043231//intracellular membrane-bounded organelle;GO:0043234//protein complex;GO:0044444//cytoplasmic part	GO:0008135//translation factor activity, RNA binding;GO:0017111//nucleoside-triphosphatase activity;GO:0032550//purine ribonucleoside binding;GO:0044822//poly(A) RNA binding	GO:0000956//nuclear-transcribed mRNA catabolic process;GO:0006412//translation;GO:0007166//cell surface receptor signaling pathway;GO:0031099//regeneration;GO:0044403//symbiosis, encompassing mutualism through parasitism;GO:0051348//negative regulation of transferase activity
1	AJAP12491	1.28935	0.11653	691	1287	0.104	0.009	-3.46788	1.18512e-22	3.59529e-18	down	GALNS	PREDICTED: N-acetylgalactosamine-6-sulfatase-like [Biomphalaria glabrata]	Metabolism;Cellular Processes;Metabolism	Global and overview maps;Transport and catabolism;Glycan biosynthesis and metabolism	ko01100//Metabolic pathways;ko04142//Lysosome;ko00531//Glycosaminoglycan degradation	K01132;K01132;K01132	-	-	-
1	AJAP12388	2.36661	0.547996	691	1287	0.181	0.042	-2.11059	1.27856e-22	3.87877e-18	down	--	-	-	-	-	-	-	-	-
1	AJAP19629	17.9263	12.1482	691	1287	0.813	0.599	-0.561331	1.33672e-22	4.05519e-18	down	Rps5	PREDICTED: 40S ribosomal protein S5-like [Saccoglossus kowalevskii]	Genetic Information Processing	Translation	ko03010//Ribosome	K02989	GO:0005924//cell-substrate adherens junction;GO:0015935//small ribosomal subunit;GO:0031988//membrane-bounded vesicle	GO:0005198//structural molecule activity;GO:0044822//poly(A) RNA binding	GO:0006448//regulation of translational elongation
1	AJAP02044	8.14246	4.38484	691	1287	0.444	0.228	-0.892941	2.29594e-22	6.96521e-18	down	Eif4g3	eukaryotic initiation factor 4G [Sphaerechinus granularis]	Genetic Information Processing;Human Diseases	Translation;Cardiovascular diseases	ko03013//RNA transport;ko05416//Viral myocarditis	K03260;K03260	-	-	-
1	AJAP09436	1.77707	0.485117	691	1287	0.165	0.037	-1.87309	2.37643e-22	7.20937e-18	down	CNGA2	PREDICTED: cyclic nucleotide-gated channel cone photoreceptor subunit alpha-like [Saccoglossus kowalevskii]	-	-	-	-	-	-	GO:0006811//ion transport;GO:0055085//transmembrane transport
1	AJAP10148	40.1472	53.8357	691	1287	0.955	0.949	0.423262	3.81091e-22	1.15612e-17	up	--	-	-	-	-	-	-	-	-
1	AJAP13362	24.8998	18.0672	691	1287	0.896	0.713	-0.462759	4.09791e-22	1.24318e-17	down	RpL9	60S ribosomal protein L9 [Zootermopsis nevadensis]	Genetic Information Processing	Translation	ko03010//Ribosome	K02940	GO:0015934//large ribosomal subunit	GO:0003723//RNA binding;GO:0005198//structural molecule activity	GO:0010467//gene expression;GO:0051231//spindle elongation
1	AJAP02395	1.37791	0.370646	691	1287	0.143	0.028	-1.89437	5.96452e-22	1.80946e-17	down	tdp2	TRAF and TNF receptor-associated protein [Haliotis discus discus]	-	-	-	-	-	-	-
1	AJAP13473	4.35142	2.23893	691	1287	0.34	0.155	-0.958674	8.81564e-22	2.6744e-17	down	Ssr4	PREDICTED: translocon-associated protein subunit delta [Strongylocentrotus purpuratus]	Genetic Information Processing	Folding, sorting and degradation	ko04141//Protein processing in endoplasmic reticulum	K04571	GO:0031988//membrane-bounded vesicle;GO:0071256//translocon complex	-	-
1	AJAP26779	3.58947	2.24969	691	1287	0.292	0.14	-0.674049	1.09044e-21	3.30807e-17	down	RPS9	PREDICTED: 40S ribosomal protein S9 [Takifugu rubripes]	Genetic Information Processing	Translation	ko03010//Ribosome	K02997	-	-	-
1	AJAP16808	13.8201	5.38079	691	1287	0.473	0.255	-1.36087	1.2296e-21	3.73024e-17	down	--	Multiple epidermal growth factor-like domains protein 10, partial [Stegodyphus mimosarum]	-	-	-	-	-	-	-
1	AJAP22347	3.613	9.65185	691	1287	0.262	0.395	1.41761	1.97615e-21	5.99505e-17	up	--	PREDICTED: natterin-3-like [Cyprinodon variegatus]	-	-	-	-	-	-	-
1	AJAP08812	3.54066	6.89175	691	1287	0.155	0.32	0.960851	3.81358e-21	1.15692e-16	up	--	-	-	-	-	-	-	-	-
1	AJAP00765	2.66292	1.16047	691	1287	0.227	0.08	-1.1983	3.87828e-21	1.17655e-16	down	CYC	PREDICTED: cytochrome c [Strongylocentrotus purpuratus]	Human Diseases;Human Diseases;Human Diseases;Cellular Processes;Human Diseases;Human Diseases;Human Diseases;Human Diseases;Human Diseases;Human Diseases;Human Diseases;Human Diseases;Human Diseases;Human Diseases;Human Diseases;Human Diseases;Human Diseases;Cellular Processes;Human Diseases;Human Diseases;Cellular Processes;Cellular Processes	Cancers;Neurodegenerative diseases;Infectious diseases;Cell growth and death;Neurodegenerative diseases;Infectious diseases;Infectious diseases;Infectious diseases;Infectious diseases;Endocrine and metabolic diseases;Neurodegenerative diseases;Infectious diseases;Infectious diseases;Cancers;Drug resistance;Infectious diseases;Cancers;Cell growth and death;Cardiovascular diseases;Neurodegenerative…	ko05200//Pathways in cancer;ko05016//Huntington disease;ko05163//Human cytomegalovirus infection;ko04210//Apoptosis;ko05010//Alzheimer disease;ko05167//Kaposi sarcoma-associated herpesvirus infection;ko05168//Herpes simplex infection;ko05164//Influenza A;ko05152//Tuberculosis;ko04932//Non-alcoholic fatty liver disease (NAFLD);ko05012//Parkinson disease;ko05145//Toxoplasmosis;ko05161//Hepatitis B;…	K08738;K08738;K08738;K08738;K08738;K08738;K08738;K08738;K08738;K08738;K08738;K08738;K08738;K08738;K08738;K08738;K08738;K08738;K08738;K08738;K08738;K08738	GO:0031970//organelle envelope lumen;GO:0043231//intracellular membrane-bounded organelle;GO:0044425//membrane part	GO:0046906//tetrapyrrole binding;GO:0046914//transition metal ion binding	GO:0044710//single-organism metabolic process
1	AJAP10586	1.34914	0.552175	691	1287	0.14	0.037	-1.28884	4.2635e-21	1.29342e-16	down	SND1	PREDICTED: staphylococcal nuclease domain-containing protein 1 [Strongylocentrotus purpuratus]	-	-	-	-	-	-	-
1	AJAP24907	2.66609	5.76434	691	1287	0.232	0.359	1.11243	5.15944e-21	1.56522e-16	up	--	PREDICTED: leucine-rich repeat-containing protein 15-like [Strongylocentrotus purpuratus]	-	-	-	-	-	-	-
1	AJAP21611	27.512	20.8348	691	1287	0.922	0.759	-0.401071	7.10995e-21	2.15695e-16	down	RpL23-A	large subunit ribosomal protein 23, partial [Acrostichus rhynchophori]	Genetic Information Processing	Translation	ko03010//Ribosome	K02894	GO:0005924//cell-substrate adherens junction;GO:0015934//large ribosomal subunit;GO:0031988//membrane-bounded vesicle	GO:0003723//RNA binding	GO:0010467//gene expression
1	AJAP16054	7.76575	5.76317	691	1287	0.514	0.325	-0.430263	8.48707e-21	2.57472e-16	down	--	PREDICTED: peptide methionine sulfoxide reductase-like [Saccoglossus kowalevskii]	-	-	-	-	-	GO:0016491//oxidoreductase activity	-
1	AJAP16504	1.45076	0.429882	691	1287	0.137	0.03	-1.75479	1.14554e-20	3.47522e-16	down	DNAJB11	PREDICTED: dnaJ homolog subfamily B member 11 [Strongylocentrotus purpuratus]	Genetic Information Processing	Folding, sorting and degradation	ko04141//Protein processing in endoplasmic reticulum	K09517	-	GO:0005515//protein binding	-
1	AJAP23294	4.66497	9.54241	691	1287	0.262	0.432	1.03249	1.53243e-20	4.64894e-16	up	BRAFLDRAFT_56888	PREDICTED: alpha-L-fucosidase-like [Saccoglossus kowalevskii]	Cellular Processes;Metabolism	Transport and catabolism;Glycan biosynthesis and metabolism	ko04142//Lysosome;ko00511//Other glycan degradation	K01206;K01206	-	GO:0016798//hydrolase activity, acting on glycosyl bonds	GO:0005975//carbohydrate metabolic process
1	AJAP05155	3.97242	2.11004	691	1287	0.323	0.146	-0.912745	1.56795e-20	4.75669e-16	down	--	PREDICTED: sodium/potassium-transporting ATPase subunit beta-1 [Strongylocentrotus purpuratus]	Environmental Information Processing;Organismal Systems;Organismal Systems;Environmental Information Processing;Organismal Systems;Organismal Systems;Organismal Systems;Organismal Systems;Organismal Systems;Organismal Systems;Organismal Systems;Organismal Systems;Organismal Systems;Organismal Systems;Organismal Systems;Organismal Systems;Organismal Systems;Organismal Systems	Signal transduction;Endocrine system;Digestive system;Signal transduction;Circulatory system;Digestive system;Digestive system;Digestive system;Digestive system;Endocrine system;Endocrine system;Endocrine system;Digestive system;Circulatory system;Digestive system;Excretory system;Excretory system;Excretory system	ko04024//cAMP signaling pathway;ko04919//Thyroid hormone signaling pathway;ko04972//Pancreatic secretion;ko04022//cGMP - PKG signaling pathway;ko04261//Adrenergic signaling in cardiomyocytes;ko04976//Bile secretion;ko04971//Gastric acid secretion;ko04970//Salivary secretion;ko04974//Protein digestion and absorption;ko04918//Thyroid hormone synthesis;ko04925//Aldosterone synthesis and secretion;ko…	K01540;K01540;K01540;K01540;K01540;K01540;K01540;K01540;K01540;K01540;K01540;K01540;K01540;K01540;K01540;K01540;K01540;K01540	-	-	-
1	AJAP03001	2.5993	5.54341	691	1287	0.226	0.34	1.09265	1.83489e-20	5.56652e-16	up	mid1ip1a	PREDICTED: mid1-interacting protein 1-B-like [Lingula anatina]	-	-	-	-	-	-	-
1	AJAP04430	3.17434	1.51982	691	1287	0.266	0.11	-1.06256	1.83797e-20	5.57586e-16	down	--	Retrovirus-related Pol polyprotein from transposon opus [Exaiptasia pallida]	-	-	-	-	-	-	-
1	AJAP06314	2.92277	1.75261	691	1287	0.259	0.119	-0.737831	1.85568e-20	5.62957e-16	down	NAPEPLD	PREDICTED: N-acyl-phosphatidylethanolamine-hydrolyzing phospholipase D isoform X2 [Strongylocentrotus purpuratus]	-	-	-	-	-	-	-
1	AJAP23434	2.98773	1.44025	691	1287	0.26	0.106	-1.05273	2.19217e-20	6.65039e-16	down	RPN2	PREDICTED: dolichyl-diphosphooligosaccharide--protein glycosyltransferase subunit 2 isoform X1 [Strongylocentrotus purpuratus]	Metabolism;Genetic Information Processing;Metabolism	Global and overview maps;Folding, sorting and degradation;Glycan biosynthesis and metabolism	ko01100//Metabolic pathways;ko04141//Protein processing in endoplasmic reticulum;ko00510//N-Glycan biosynthesis	K12667;K12667;K12667	GO:0016020//membrane	-	-
1	AJAP07191	35.1501	25.8048	691	1287	0.945	0.825	-0.44589	2.2517e-20	6.83097e-16	down	RPL13A	PREDICTED: 60S ribosomal protein L13a [Strongylocentrotus purpuratus]	Genetic Information Processing	Translation	ko03010//Ribosome	K02872	GO:0005924//cell-substrate adherens junction;GO:0015934//large ribosomal subunit;GO:0043231//intracellular membrane-bounded organelle;GO:0043234//protein complex	GO:0003723//RNA binding	GO:0034341//response to interferon-gamma;GO:0045947//negative regulation of translational initiation
1	AJAP26970	5.10555	3.71365	691	1287	0.414	0.243	-0.459226	3.17262e-20	9.62478e-16	down	--	-	-	-	-	-	-	-	-
1	AJAP16870	2.25556	5.932	691	1287	0.177	0.33	1.39504	3.27236e-20	9.92737e-16	up	AnxB11	PREDICTED: annexin B11 isoform X3 [Stomoxys calcitrans]	-	-	-	-	-	-	-
1	AJAP00701	1.84582	0.500535	691	1287	0.161	0.038	-1.88272	3.37611e-20	1.02421e-15	down	ALOX5	PREDICTED: arachidonate 5-lipoxygenase-like, partial [Hydra vulgaris]	Metabolism;Human Diseases;Metabolism;Organismal Systems;Organismal Systems;Organismal Systems	Global and overview maps;Infectious diseases;Lipid metabolism;Nervous system;Immune system;Endocrine system	ko01100//Metabolic pathways;ko05145//Toxoplasmosis;ko00590//Arachidonic acid metabolism;ko04726//Serotonergic synapse;ko04664//Fc epsilon RI signaling pathway;ko04913//Ovarian Steroidogenesis	K00461;K00461;K00461;K00461;K00461;K00461	-	-	-
1	AJAP23304	0.274471	1.89542	691	1287	0.033	0.139	2.78779	4.39036e-20	1.3319e-15	up	wdhd1	PREDICTED: WD repeat and HMG-box DNA-binding protein 1-like isoform X2 [Branchiostoma belcheri]	-	-	-	-	-	GO:0005488//binding	-
1	AJAP17736	1.07285	0.296773	691	1287	0.122	0.023	-1.85402	4.50402e-20	1.36638e-15	down	--	PREDICTED: transcriptional regulator ATRX homolog [Larimichthys crocea]	-	-	-	-	-	-	-
1	AJAP18850	1.94885	0.908517	691	1287	0.19	0.064	-1.10103	7.11803e-20	2.1594e-15	down	Hnrnpul1	PREDICTED: heterogeneous nuclear ribonucleoprotein U-like protein 1 isoform X2 [Strongylocentrotus purpuratus]	-	-	-	-	-	-	-
1	AJAP14515	2.0885	0.990273	691	1287	0.205	0.074	-1.07657	7.79901e-20	2.36598e-15	down	TMED4	PREDICTED: transmembrane emp24 domain-containing protein 4, partial [Strongylocentrotus purpuratus]	-	-	-	-	GO:0031090//organelle membrane;GO:0031224//intrinsic component of membrane;GO:0031988//membrane-bounded vesicle;GO:0043231//intracellular membrane-bounded organelle	GO:0060089//molecular transducer activity	GO:0008104//protein localization;GO:0043122//regulation of I-kappaB kinase/NF-kappaB signaling
1	AJAP05536	31.3341	23.9154	691	1287	0.946	0.809	-0.389794	9.58095e-20	2.90657e-15	down	--	-	-	-	-	-	-	-	-
1	AJAP17027	2.79837	0.656335	691	1287	0.177	0.046	-2.09208	1.02766e-19	3.11761e-15	down	calu	PREDICTED: calumenin-B-like [Strongylocentrotus purpuratus]	-	-	-	-	-	-	-
1	AJAP16812	1.76382	0.36671	691	1287	0.142	0.029	-2.26599	1.02885e-19	3.12124e-15	down	--	-	-	-	-	-	-	-	-
1	AJAP18482	3.67751	1.80989	691	1287	0.284	0.12	-1.02283	1.06668e-19	3.23598e-15	down	SSR2	PREDICTED: translocon-associated protein subunit beta [Strongylocentrotus purpuratus]	Genetic Information Processing	Folding, sorting and degradation	ko04141//Protein processing in endoplasmic reticulum	K13250	GO:0044425//membrane part	-	-
1	AJAP26563	3.44592	1.92603	691	1287	0.297	0.139	-0.839257	1.11313e-19	3.37692e-15	down	CD151	PREDICTED: tetraspanin-11 [Strongylocentrotus purpuratus]	-	-	-	-	-	-	-
1	AJAP04751	5.01952	3.26328	691	1287	0.392	0.214	-0.621224	1.15673e-19	3.50918e-15	down	kdelc1	PREDICTED: KDEL motif-containing protein 1 isoform X1 [Strongylocentrotus purpuratus]	-	-	-	-	-	-	-
1	AJAP21826	1.68371	1.09974	691	1287	0.174	0.077	-0.614481	1.35338e-19	4.10575e-15	down	Rpt2	proteasome 26S subunit subunit 4 ATPase-like [Strongylocentrotus purpuratus]	Human Diseases;Human Diseases;Human Diseases;Genetic Information Processing	Infectious diseases;Infectious diseases;Cancers;Folding, sorting and degradation	ko05165//Human papillomavirus infection;ko05169//Epstein-Barr virus infection;ko05203//Viral carcinogenesis;ko03050//Proteasome	K03062;K03062;K03062;K03062	GO:0044424//intracellular part	GO:0003824//catalytic activity;GO:0032550//purine ribonucleoside binding	GO:0009057//macromolecule catabolic process
1	AJAP12028	5.45235	2.37898	691	1287	0.315	0.138	-1.19654	1.37074e-19	4.15843e-15	down	Fcer2	C-type lectin [Amphiura filiformis]	Cellular Processes;Human Diseases	Transport and catabolism;Infectious diseases	ko04145//Phagosome;ko05152//Tuberculosis	K06560;K06560	-	-	-
1	AJAP01260	23.1717	9.81694	691	1287	0.541	0.34	-1.23902	1.69664e-19	5.1471e-15	down	Fcn1	PREDICTED: microfibril-associated glycoprotein 4-like [Lingula anatina]	-	-	-	-	-	-	-
1	AJAP18859	35.6245	25.7628	691	1287	0.946	0.839	-0.467581	2.37073e-19	7.19209e-15	down	RPS15A	40S ribosomal protein [Phragmatopoma lapidosa]	Genetic Information Processing	Translation	ko03010//Ribosome	K02957	GO:0015935//small ribosomal subunit;GO:0031988//membrane-bounded vesicle;GO:0043231//intracellular membrane-bounded organelle	GO:0003723//RNA binding;GO:0005198//structural molecule activity	GO:0010467//gene expression;GO:0042127//regulation of cell proliferation;GO:0051707//response to other organism;GO:0051726//regulation of cell cycle
1	AJAP04182	1.2743	0.361059	691	1287	0.129	0.027	-1.8194	2.61104e-19	7.9211e-15	down	--	-	-	-	-	-	-	-	-
1	AJAP20744	7.57042	3.56004	691	1287	0.428	0.229	-1.08848	2.89076e-19	8.76971e-15	down	Hmcn1	PREDICTED: coadhesin-like [Branchiostoma belcheri]	-	-	-	-	-	-	-
1	AJAP16206	19.1584	13.0336	691	1287	0.815	0.624	-0.555738	4.34481e-19	1.31809e-14	down	Rplp2	PREDICTED: 60S acidic ribosomal protein P2 [Coturnix japonica]	Genetic Information Processing	Translation	ko03010//Ribosome	K02943	GO:0005924//cell-substrate adherens junction;GO:0015934//large ribosomal subunit;GO:0031988//membrane-bounded vesicle	-	GO:0034645//cellular macromolecule biosynthetic process
1	AJAP12582	5.23261	3.46003	691	1287	0.381	0.211	-0.596745	5.35237e-19	1.62375e-14	down	RAB1A	PREDICTED: ras-related protein ORAB-1 isoform X2 [Strongylocentrotus purpuratus]	Human Diseases	Infectious diseases	ko05134//Legionellosis	K07874	-	GO:0032550//purine ribonucleoside binding	GO:0008104//protein localization;GO:0035556//intracellular signal transduction
1	AJAP17939	2.42596	1.56553	691	1287	0.227	0.106	-0.631902	5.62839e-19	1.70748e-14	down	Rab6a	PREDICTED: ras-related protein Rab6 isoform X3 [Polistes canadensis]	-	-	-	-	-	GO:0032550//purine ribonucleoside binding	GO:0008104//protein localization;GO:0035556//intracellular signal transduction
1	AJAP13790	6.8931	4.91522	691	1287	0.428	0.254	-0.487898	7.77317e-19	2.35815e-14	down	igf2bp1	PREDICTED: insulin-like growth factor 2 mRNA-binding protein 1 isoform X3 [Strongylocentrotus purpuratus]	-	-	-	-	-	GO:0044822//poly(A) RNA binding	-
1	AJAP17671	16.6715	8.82209	691	1287	0.653	0.447	-0.918193	7.8514e-19	2.38188e-14	down	hsp90ab1	heat shock protein 90 [Apostichopus japonicus]	Human Diseases;Environmental Information Processing;Genetic Information Processing;Organismal Systems;Human Diseases;Organismal Systems;Human Diseases;Cellular Processes;Organismal Systems;Organismal Systems;Organismal Systems;Organismal Systems	Cancers;Signal transduction;Folding, sorting and degradation;Immune system;Cardiovascular diseases;Endocrine system;Cancers;Cell growth and death;Endocrine system;Immune system;Immune system;Immune system	ko05200//Pathways in cancer;ko04151//PI3K-Akt signaling pathway;ko04141//Protein processing in endoplasmic reticulum;ko04621//NOD-like receptor signaling pathway;ko05418//Fluid shear stress and atherosclerosis;ko04915//Estrogen signaling pathway;ko05215//Prostate cancer;ko04217//Necroptosis;ko04914//Progesterone-mediated oocyte maturation;ko04657//IL-17 signaling pathway;ko04612//Antigen processi…	K04079;K04079;K04079;K04079;K04079;K04079;K04079;K04079;K04079;K04079;K04079;K04079	GO:0005903//brush border;GO:0031253//cell projection membrane;GO:0031981//nuclear lumen;GO:0032991//macromolecular complex;GO:0044297//cell body;GO:0048770//pigment granule	GO:0005102//receptor binding;GO:0017111//nucleoside-triphosphatase activity;GO:0019900//kinase binding;GO:0019902//phosphatase binding;GO:0019904//protein domain specific binding;GO:0023023//MHC protein complex binding;GO:0030234//enzyme regulator activity;GO:0032550//purine ribonucleoside binding;GO:0032551//pyrimidine ribonucleoside binding;GO:0032558//adenyl deoxyribonucleotide binding;GO:0044…	GO:0006457//protein folding;GO:0006839//mitochondrial transport;GO:0006941//striated muscle contraction;GO:0006970//response to osmotic stress;GO:0008361//regulation of cell size;GO:0010591//regulation of lamellipodium assembly;GO:0010658//striated muscle cell apoptotic process;GO:0016477//cell migration;GO:0031328//positive regulation of cellular biosynthetic process;GO:0033158//regulation of pr…
1	AJAP03025	12.5411	9.01359	691	1287	0.692	0.486	-0.476489	9.13148e-19	2.77022e-14	down	RpL32	ribosomal protein L32e [Apostichopus japonicus]	Genetic Information Processing	Translation	ko03010//Ribosome	K02912	-	-	-
1	AJAP16150	16.9652	12.8295	691	1287	0.799	0.604	-0.403112	9.2855e-19	2.81694e-14	down	rpl10a	60S ribosomal protein L10a-like protein [Callorhinchus milii]	Genetic Information Processing	Translation	ko03010//Ribosome	K02865	GO:0005924//cell-substrate adherens junction;GO:0015934//large ribosomal subunit;GO:0031988//membrane-bounded vesicle;GO:0043231//intracellular membrane-bounded organelle	GO:0003723//RNA binding;GO:0005198//structural molecule activity	GO:0006412//translation;GO:0006613//cotranslational protein targeting to membrane;GO:0016032//viral process;GO:0032502//developmental process;GO:0032774//RNA biosynthetic process;GO:0043624//cellular protein complex disassembly
1	AJAP12149	7.00128	24.0636	691	1287	0.236	0.328	1.78116	9.8301e-19	2.98216e-14	up	--	major yolk protein 2 [Apostichopus japonicus]	-	-	-	-	-	-	-
1	AJAP00816	11.4402	7.79726	691	1287	0.645	0.435	-0.553068	1.16005e-18	3.51924e-14	down	RPL27	PREDICTED: 60S ribosomal protein L27 [Strongylocentrotus purpuratus]	Genetic Information Processing	Translation	ko03010//Ribosome	K02901	GO:0005924//cell-substrate adherens junction;GO:0015934//large ribosomal subunit;GO:0031988//membrane-bounded vesicle;GO:0043231//intracellular membrane-bounded organelle	GO:0003723//RNA binding;GO:0005198//structural molecule activity	GO:0000956//nuclear-transcribed mRNA catabolic process;GO:0006412//translation;GO:0006613//cotranslational protein targeting to membrane;GO:0016032//viral process;GO:0032774//RNA biosynthetic process;GO:0043624//cellular protein complex disassembly
1	AJAP01527	23.01	16.1255	691	1287	0.854	0.686	-0.51291	2.07063e-18	6.28168e-14	down	rps19	PREDICTED: 40S ribosomal protein S19 [Strongylocentrotus purpuratus]	Genetic Information Processing	Translation	ko03010//Ribosome	K02966	GO:0005840//ribosome;GO:0043227//membrane-bounded organelle;GO:0044446//intracellular organelle part	GO:0005515//protein binding	GO:0002697//regulation of immune effector process;GO:0009605//response to external stimulus;GO:0016043//cellular component organization;GO:0030154//cell differentiation;GO:0030490//maturation of SSU-rRNA;GO:0044707//single-multicellular organism process;GO:0048856//anatomical structure development
1	AJAP12404	6.77204	9.981	691	1287	0.473	0.493	0.559594	2.08685e-18	6.33086e-14	up	Nek8	PREDICTED: serine/threonine-protein kinase Nek8-like [Branchiostoma belcheri]	-	-	-	-	-	GO:0016772//transferase activity, transferring phosphorus-containing groups	-
1	AJAP09677	16.2286	12.466	691	1287	0.792	0.599	-0.380535	2.1542e-18	6.53519e-14	down	RpL32	ribosomal protein L32e [Apostichopus japonicus]	Genetic Information Processing	Translation	ko03010//Ribosome	K02912	-	-	-
1	AJAP05500	1.573	0.598384	691	1287	0.148	0.042	-1.39438	2.21275e-18	6.71281e-14	down	FGA	PREDICTED: ficolin-2-like [Chelonia mydas]	-	-	-	-	-	-	-
1	AJAP10311	3.77777	1.73668	691	1287	0.295	0.131	-1.1212	2.49753e-18	7.57676e-14	down	Hmcn1	PREDICTED: coadhesin-like [Branchiostoma belcheri]	-	-	-	-	-	-	-
1	AJAP30070	1.9286	4.59119	691	1287	0.166	0.293	1.25131	2.62307e-18	7.9576e-14	up	Bbox1	PREDICTED: gamma-butyrobetaine dioxygenase-like [Saccoglossus kowalevskii]	Metabolism	Amino acid metabolism	ko00310//Lysine degradation	K00471	-	-	-
1	AJAP03633	1.2995	0.248749	691	1287	0.122	0.022	-2.3852	2.78136e-18	8.43782e-14	down	Arsg	PREDICTED: arylsulfatase G isoform X3 [Gavialis gangeticus]	Cellular Processes	Transport and catabolism	ko04142//Lysosome	K12381	GO:0043231//intracellular membrane-bounded organelle;GO:0044444//cytoplasmic part	GO:0008484//sulfuric ester hydrolase activity	GO:0008152//metabolic process
1	AJAP06106	6.13116	3.31898	691	1287	0.415	0.223	-0.88542	3.72123e-18	1.12891e-13	down	rps25	S25e ribosomal protein [Platystomos albinus]	Genetic Information Processing	Translation	ko03010//Ribosome	K02975	GO:0030529//intracellular ribonucleoprotein complex	-	-
1	AJAP01508	2.10065	0.789258	691	1287	0.179	0.056	-1.41227	4.37661e-18	1.32773e-13	down	--	Neuronal pentraxin-2 [Exaiptasia pallida]	-	-	-	-	-	-	-
1	AJAP23897	1.54723	0.907648	691	1287	0.164	0.064	-0.769487	5.85931e-18	1.77754e-13	down	2022-09-07	PREDICTED: septin-7 isoform X6 [Strongylocentrotus purpuratus]	-	-	-	-	-	-	-
1	AJAP00200	6.90894	4.73552	691	1287	0.488	0.299	-0.544942	6.48324e-18	1.96682e-13	down	--	PREDICTED: epididymal secretory protein E1 isoform X1 [Sinocyclocheilus anshuiensis]	Cellular Processes;Organismal Systems	Transport and catabolism;Digestive system	ko04142//Lysosome;ko04979//Cholesterol metabolism	K13443;K13443	-	-	-
1	AJAP07645	17.4146	12.2118	691	1287	0.767	0.57	-0.512023	7.46823e-18	2.26564e-13	down	--	-	-	-	-	-	-	-	-
1	AJAP15047	3.82667	1.97551	691	1287	0.307	0.144	-0.953864	8.44002e-18	2.56045e-13	down	DAD1	PREDICTED: dolichyl-diphosphooligosaccharide--protein glycosyltransferase subunit dad1 [Strongylocentrotus purpuratus]	Metabolism;Genetic Information Processing;Metabolism	Global and overview maps;Folding, sorting and degradation;Glycan biosynthesis and metabolism	ko01100//Metabolic pathways;ko04141//Protein processing in endoplasmic reticulum;ko00510//N-Glycan biosynthesis	K12668;K12668;K12668	-	-	-
1	AJAP17870	18.1668	7.78855	691	1287	0.553	0.42	-1.22187	8.76332e-18	2.65853e-13	down	--	PREDICTED: alpha-1 collagen isoform X3 [Strongylocentrotus purpuratus]	Human Diseases;Environmental Information Processing;Cellular Processes;Environmental Information Processing;Organismal Systems	Infectious diseases;Signal transduction;Cellular community - eukaryotes;Signaling molecules and interaction;Digestive system	ko05165//Human papillomavirus infection;ko04151//PI3K-Akt signaling pathway;ko04510//Focal adhesion;ko04512//ECM-receptor interaction;ko04974//Protein digestion and absorption	K19719;K19719;K19719;K19719;K19719	-	-	-
1	AJAP14136	2.51387	1.46765	691	1287	0.242	0.111	-0.776403	8.94106e-18	2.71245e-13	down	GLUL	glutamine synthetase [Paracentrotus lividus]	Metabolism;Cellular Processes;Metabolism;Organismal Systems;Organismal Systems;Metabolism;Metabolism;Metabolism;Metabolism	Global and overview maps;Cell growth and death;Global and overview maps;Nervous system;Nervous system;Carbohydrate metabolism;Amino acid metabolism;Amino acid metabolism;Energy metabolism	ko01100//Metabolic pathways;ko04217//Necroptosis;ko01230//Biosynthesis of amino acids;ko04727//GABAergic synapse;ko04724//Glutamatergic synapse;ko00630//Glyoxylate and dicarboxylate metabolism;ko00250//Alanine, aspartate and glutamate metabolism;ko00220//Arginine biosynthesis;ko00910//Nitrogen metabolism	K01915;K01915;K01915;K01915;K01915;K01915;K01915;K01915;K01915	GO:0043231//intracellular membrane-bounded organelle	GO:0005488//binding;GO:0016874//ligase activity	GO:0006807//nitrogen compound metabolic process;GO:0044763//single-organism cellular process;GO:0050896//response to stimulus
1	AJAP16704	2.04732	0.627628	691	1287	0.177	0.051	-1.70575	9.26998e-18	2.81223e-13	down	Cp1	cathepsin L [Apostichopus japonicus]	Human Diseases;Cellular Processes;Cellular Processes;Cellular Processes;Cellular Processes;Human Diseases;Human Diseases;Organismal Systems	Cancers;Transport and catabolism;Transport and catabolism;Cell growth and death;Transport and catabolism;Cardiovascular diseases;Immune diseases;Immune system	ko05205//Proteoglycans in cancer;ko04142//Lysosome;ko04145//Phagosome;ko04210//Apoptosis;ko04140//Autophagy - animal;ko05418//Fluid shear stress and atherosclerosis;ko05323//Rheumatoid arthritis;ko04612//Antigen processing and presentation	K01365;K01365;K01365;K01365;K01365;K01365;K01365;K01365	-	-	-
1	AJAP28643	1.55524	0.469615	691	1287	0.135	0.032	-1.72758	9.64494e-18	2.92599e-13	down	cct3	PREDICTED: T-complex protein 1 subunit gamma [Strongylocentrotus purpuratus]	-	-	-	-	-	GO:0005515//protein binding;GO:0032550//purine ribonucleoside binding	GO:0044267//cellular protein metabolic process
1	AJAP24303	1.62355	0.729196	691	1287	0.159	0.052	-1.15477	9.99364e-18	3.03177e-13	down	DDX3X	ATP-dependent RNA helicase DDX3X-like protein [Saccoglossus kowalevskii]	Human Diseases;Human Diseases;Organismal Systems	Cancers;Infectious diseases;Immune system	ko05203//Viral carcinogenesis;ko05161//Hepatitis B;ko04622//RIG-I-like receptor signaling pathway	K11594;K11594;K11594	-	GO:0016787//hydrolase activity;GO:0097159//organic cyclic compound binding;GO:1901363//heterocyclic compound binding	-
1	AJAP16552	7.83068	10.9879	691	1287	0.518	0.521	0.488706	1.1226e-17	3.40563e-13	up	gelsolin	PREDICTED: gelsolin-like protein 2 [Crassostrea gigas]	Cellular Processes;Human Diseases;Organismal Systems	Cell motility;Cancers;Immune system	ko04810//Regulation of actin cytoskeleton;ko05203//Viral carcinogenesis;ko04666//Fc gamma R-mediated phagocytosis	K05768;K05768;K05768	-	-	-
1	AJAP28270	1.78295	0.907091	691	1287	0.166	0.062	-0.974946	1.20148e-17	3.64493e-13	down	Atp5mc3	PREDICTED: ATP synthase lipid-binding protein, mitochondrial [Strongylocentrotus purpuratus]	Metabolism;Organismal Systems;Human Diseases;Human Diseases;Human Diseases;Metabolism	Global and overview maps;Environmental adaptation;Neurodegenerative diseases;Neurodegenerative diseases;Neurodegenerative diseases;Energy metabolism	ko01100//Metabolic pathways;ko04714//Thermogenesis;ko05016//Huntington disease;ko05010//Alzheimer disease;ko05012//Parkinson disease;ko00190//Oxidative phosphorylation	K02128;K02128;K02128;K02128;K02128;K02128	GO:0016020//membrane	-	GO:0006811//ion transport
1	AJAP23292	4.20262	2.62175	691	1287	0.344	0.185	-0.680759	1.40849e-17	4.27292e-13	down	Cox6a2	PREDICTED: cytochrome c oxidase subunit 6A, mitochondrial [Cyprinodon variegatus]	Metabolism;Organismal Systems;Human Diseases;Human Diseases;Human Diseases;Human Diseases;Metabolism;Organismal Systems	Global and overview maps;Environmental adaptation;Neurodegenerative diseases;Neurodegenerative diseases;Endocrine and metabolic diseases;Neurodegenerative diseases;Energy metabolism;Circulatory system	ko01100//Metabolic pathways;ko04714//Thermogenesis;ko05016//Huntington disease;ko05010//Alzheimer disease;ko04932//Non-alcoholic fatty liver disease (NAFLD);ko05012//Parkinson disease;ko00190//Oxidative phosphorylation;ko04260//Cardiac muscle contraction	K02266;K02266;K02266;K02266;K02266;K02266;K02266;K02266	-	-	-
1	AJAP17975	1.55642	0.369608	691	1287	0.129	0.026	-2.07416	1.51176e-17	4.58623e-13	down	Fibcd1	PREDICTED: microfibril-associated glycoprotein 4-like [Lingula anatina]	-	-	-	-	-	-	-
1	AJAP04688	11.5621	8.79012	691	1287	0.653	0.462	-0.395447	1.53949e-17	4.67035e-13	down	RpL44	PREDICTED: 60S ribosomal protein L44 [Strongylocentrotus purpuratus]	Genetic Information Processing	Translation	ko03010//Ribosome	K02929	GO:0030529//intracellular ribonucleoprotein complex	-	GO:0010467//gene expression
1	AJAP04356	19.0115	13.4744	691	1287	0.803	0.615	-0.496652	1.57315e-17	4.77247e-13	down	RPS11	PREDICTED: 40S ribosomal protein S11-like [Saccoglossus kowalevskii]	Genetic Information Processing	Translation	ko03010//Ribosome	K02949	-	-	-
1	AJAP04555	25.2398	19.2855	691	1287	0.873	0.705	-0.388184	1.6816e-17	5.10148e-13	down	rpl36	PREDICTED: 60S ribosomal protein L36-like isoform X1 [Saccoglossus kowalevskii]	Genetic Information Processing	Translation	ko03010//Ribosome	K02920	GO:0030529//intracellular ribonucleoprotein complex	-	GO:0010467//gene expression
1	AJAP29831	3.11179	1.00439	691	1287	0.204	0.068	-1.63143	1.71381e-17	5.19918e-13	down	Fcn1	PREDICTED: microfibril-associated glycoprotein 4-like [Lingula anatina]	-	-	-	-	-	-	-
1	AJAP02634	3.39212	2.13261	691	1287	0.259	0.126	-0.669567	2.58508e-17	7.84236e-13	down	Cox7a1	PREDICTED: cytochrome c oxidase subunit 7A1, mitochondrial [Strongylocentrotus purpuratus]	Organismal Systems;Human Diseases;Human Diseases;Human Diseases;Human Diseases;Metabolism;Organismal Systems	Environmental adaptation;Neurodegenerative diseases;Neurodegenerative diseases;Endocrine and metabolic diseases;Neurodegenerative diseases;Energy metabolism;Circulatory system	ko04714//Thermogenesis;ko05016//Huntington disease;ko05010//Alzheimer disease;ko04932//Non-alcoholic fatty liver disease (NAFLD);ko05012//Parkinson disease;ko00190//Oxidative phosphorylation;ko04260//Cardiac muscle contraction	K02270;K02270;K02270;K02270;K02270;K02270;K02270	GO:0043227//membrane-bounded organelle	-	-
1	AJAP29086	4.19157	2.02191	691	1287	0.297	0.138	-1.05177	2.80801e-17	8.51865e-13	down	COX6C	PREDICTED: cytochrome c oxidase subunit 6C-1-like [Sinocyclocheilus anshuiensis]	Metabolism;Organismal Systems;Human Diseases;Human Diseases;Human Diseases;Human Diseases;Metabolism;Organismal Systems	Global and overview maps;Environmental adaptation;Neurodegenerative diseases;Neurodegenerative diseases;Endocrine and metabolic diseases;Neurodegenerative diseases;Energy metabolism;Circulatory system	ko01100//Metabolic pathways;ko04714//Thermogenesis;ko05016//Huntington disease;ko05010//Alzheimer disease;ko04932//Non-alcoholic fatty liver disease (NAFLD);ko05012//Parkinson disease;ko00190//Oxidative phosphorylation;ko04260//Cardiac muscle contraction	K02268;K02268;K02268;K02268;K02268;K02268;K02268;K02268	-	-	-
1	AJAP02242	11.5694	8.97622	691	1287	0.657	0.471	-0.366135	3.23938e-17	9.8273e-13	down	Rps21	ribosomal protein rps21 [Palaemon varians]	Genetic Information Processing	Translation	ko03010//Ribosome	K02971	-	-	-
1	AJAP21251	1.93662	1.21599	691	1287	0.192	0.085	-0.671415	3.80684e-17	1.15488e-12	down	Vcp	PREDICTED: transitional endoplasmic reticulum ATPase [Branchiostoma belcheri]	Genetic Information Processing;Human Diseases	Folding, sorting and degradation;Infectious diseases	ko04141//Protein processing in endoplasmic reticulum;ko05134//Legionellosis	K13525;K13525	GO:0000835//ER ubiquitin ligase complex;GO:0031988//membrane-bounded vesicle;GO:0044427//chromosomal part	GO:0002020//protease binding;GO:0003723//RNA binding;GO:0003824//catalytic activity;GO:0016504//peptidase activator activity;GO:0019902//phosphatase binding;GO:0032550//purine ribonucleoside binding;GO:0043130//ubiquitin binding	GO:0006301//postreplication repair;GO:0006487//protein N-linked glycosylation;GO:0006886//intracellular protein transport;GO:0009792//embryo development ending in birth or egg hatching;GO:0031331//positive regulation of cellular catabolic process;GO:0031401//positive regulation of protein modification process;GO:0042787//protein ubiquitination involved in ubiquitin-dependent protein catabolic pro…
1	AJAP11747	3.69677	2.18651	691	1287	0.295	0.146	-0.757634	5.19056e-17	1.57466e-12	down	Cox6b1	PREDICTED: cytochrome c oxidase subunit 6B1 [Strongylocentrotus purpuratus]	Metabolism;Organismal Systems;Human Diseases;Human Diseases;Human Diseases;Human Diseases;Metabolism;Organismal Systems	Global and overview maps;Environmental adaptation;Neurodegenerative diseases;Neurodegenerative diseases;Endocrine and metabolic diseases;Neurodegenerative diseases;Energy metabolism;Circulatory system	ko01100//Metabolic pathways;ko04714//Thermogenesis;ko05016//Huntington disease;ko05010//Alzheimer disease;ko04932//Non-alcoholic fatty liver disease (NAFLD);ko05012//Parkinson disease;ko00190//Oxidative phosphorylation;ko04260//Cardiac muscle contraction	K02267;K02267;K02267;K02267;K02267;K02267;K02267;K02267	GO:0043231//intracellular membrane-bounded organelle	GO:0009055//electron carrier activity	GO:0015992//proton transport
1	AJAP13298	3.44819	2.15441	691	1287	0.289	0.151	-0.678551	5.64311e-17	1.71195e-12	down	tuba	PREDICTED: tubulin alpha-1C chain-like [Stegastes partitus]	Cellular Processes;Cellular Processes;Cellular Processes;Cellular Processes;Human Diseases	Transport and catabolism;Cell growth and death;Cellular community - eukaryotes;Cellular community - eukaryotes;Infectious diseases	ko04145//Phagosome;ko04210//Apoptosis;ko04530//Tight junction;ko04540//Gap junction;ko05130//Pathogenic Escherichia coli infection	K07374;K07374;K07374;K07374;K07374	GO:0005874//microtubule;GO:0043231//intracellular membrane-bounded organelle	GO:0005198//structural molecule activity;GO:0017111//nucleoside-triphosphatase activity;GO:0032550//purine ribonucleoside binding	GO:0006458//'de novo' protein folding;GO:0043623//cellular protein complex assembly;GO:0044763//single-organism cellular process;GO:1902582//single-organism intracellular transport
1	AJAP21825	1.60378	0.364127	691	1287	0.135	0.03	-2.13897	5.92379e-17	1.7971e-12	down	PCK2	PREDICTED: phosphoenolpyruvate carboxykinase, cytosolic [GTP] [Kryptolebias marmoratus]	Metabolism;Environmental Information Processing;Organismal Systems;Human Diseases;Environmental Information Processing;Organismal Systems;Environmental Information Processing;Organismal Systems;Metabolism;Organismal Systems;Metabolism;Metabolism;Organismal Systems	Global and overview maps;Signal transduction;Endocrine system;Endocrine and metabolic diseases;Signal transduction;Endocrine system;Signal transduction;Endocrine system;Carbohydrate metabolism;Endocrine system;Carbohydrate metabolism;Carbohydrate metabolism;Excretory system	ko01100//Metabolic pathways;ko04151//PI3K-Akt signaling pathway;ko04910//Insulin signaling pathway;ko04931//Insulin resistance;ko04152//AMPK signaling pathway;ko03320//PPAR signaling pathway;ko04068//FoxO signaling pathway;ko04922//Glucagon signaling pathway;ko00010//Glycolysis / Gluconeogenesis;ko04920//Adipocytokine signaling pathway;ko00620//Pyruvate metabolism;ko00020//Citrate cycle (TCA cycl…	K01596;K01596;K01596;K01596;K01596;K01596;K01596;K01596;K01596;K01596;K01596;K01596;K01596	-	GO:0000166//nucleotide binding;GO:0004611//phosphoenolpyruvate carboxykinase activity;GO:0016772//transferase activity, transferring phosphorus-containing groups;GO:0032550//purine ribonucleoside binding	GO:0006006//glucose metabolic process;GO:0006796//phosphate-containing compound metabolic process;GO:0009746//response to hexose
1	AJAP05396	8.15983	6.12417	691	1287	0.514	0.333	-0.414025	6.94559e-17	2.10708e-12	down	Cltc	PREDICTED: LOW QUALITY PROTEIN: clathrin heavy chain 1 [Strongylocentrotus purpuratus]	Cellular Processes;Human Diseases;Cellular Processes;Human Diseases;Organismal Systems;Organismal Systems	Transport and catabolism;Neurodegenerative diseases;Transport and catabolism;Infectious diseases;Nervous system;Excretory system	ko04144//Endocytosis;ko05016//Huntington disease;ko04142//Lysosome;ko05100//Bacterial invasion of epithelial cells;ko04721//Synaptic vesicle cycle;ko04961//Endocrine and other factor-regulated calcium reabsorption	K04646;K04646;K04646;K04646;K04646;K04646	GO:0030125//clathrin vesicle coat	-	GO:0015031//protein transport
1	AJAP19340	1.56413	0.7768	691	1287	0.166	0.062	-1.00974	8.30884e-17	2.52065e-12	down	itgb1-a	PREDICTED: integrin beta-1-A-like [Branchiostoma belcheri]	Human Diseases;Human Diseases;Environmental Information Processing;Cellular Processes;Human Diseases;Environmental Information Processing;Cellular Processes;Cellular Processes;Human Diseases;Organismal Systems;Human Diseases;Environmental Information Processing;Cellular Processes;Human Diseases;Organismal Systems;Human Diseases;Human Diseases;Human Diseases;Organismal Systems;Environmental Inform…	Cancers;Infectious diseases;Signal transduction;Cellular community - eukaryotes;Cancers;Signal transduction;Cell motility;Transport and catabolism;Cardiovascular diseases;Development;Cardiovascular diseases;Signaling molecules and interaction;Cellular community - eukaryotes;Infectious diseases;Immune system;Cancers;Infectious diseases;Cardiovascular diseases;Immune system;Signaling molecules and …	ko05200//Pathways in cancer;ko05165//Human papillomavirus infection;ko04151//PI3K-Akt signaling pathway;ko04510//Focal adhesion;ko05205//Proteoglycans in cancer;ko04015//Rap1 signaling pathway;ko04810//Regulation of actin cytoskeleton;ko04145//Phagosome;ko05410//Hypertrophic cardiomyopathy (HCM);ko04360//Axon guidance;ko05414//Dilated cardiomyopathy (DCM);ko04512//ECM-receptor interaction;ko04530…	K05719;K05719;K05719;K05719;K05719;K05719;K05719;K05719;K05719;K05719;K05719;K05719;K05719;K05719;K05719;K05719;K05719;K05719;K05719;K05719;K05719;K05719;K05719;K05719	-	-	-
1	AJAP18270	1.57854	0.513955	691	1287	0.149	0.041	-1.61888	8.88998e-17	2.69695e-12	down	--	PREDICTED: zinc finger BED domain-containing protein 4-like [Aplysia californica]	-	-	-	-	-	-	-
1	AJAP12912	2.31986	1.14131	691	1287	0.2	0.078	-1.02335	1.02389e-16	3.10618e-12	down	Ddx17	PREDICTED: probable ATP-dependent RNA helicase DDX5 isoform X1 [Salmo salar]	-	-	-	-	-	GO:0016787//hydrolase activity;GO:0097159//organic cyclic compound binding;GO:1901363//heterocyclic compound binding	-
1	AJAP11051	1.54505	0.753814	691	1287	0.161	0.054	-1.03537	1.63905e-16	4.97239e-12	down	PSPC1	PREDICTED: splicing factor, proline- and glutamine-rich-like isoform X1 [Saccoglossus kowalevskii]	-	-	-	-	-	-	-
1	AJAP00227	1.90144	0.531732	691	1287	0.151	0.041	-1.83832	2.03343e-16	6.16882e-12	down	--	-	-	-	-	-	-	-	-
1	AJAP27706	5.00292	8.12045	691	1287	0.376	0.44	0.698788	2.11883e-16	6.42789e-12	up	--	2 alpha fibrillar collagen, partial [Paracentrotus lividus]	Human Diseases;Environmental Information Processing;Cellular Processes;Environmental Information Processing;Organismal Systems	Infectious diseases;Signal transduction;Cellular community - eukaryotes;Signaling molecules and interaction;Digestive system	ko05165//Human papillomavirus infection;ko04151//PI3K-Akt signaling pathway;ko04510//Focal adhesion;ko04512//ECM-receptor interaction;ko04974//Protein digestion and absorption	K19719;K19719;K19719;K19719;K19719	-	-	-
1	AJAP27920	2.17813	1.29392	691	1287	0.211	0.095	-0.751343	2.72894e-16	8.27879e-12	down	GBA2	PREDICTED: non-lysosomal glucosylceramidase-like [Saccoglossus kowalevskii]	Metabolism;Metabolism;Metabolism	Global and overview maps;Lipid metabolism;Glycan biosynthesis and metabolism	ko01100//Metabolic pathways;ko00600//Sphingolipid metabolism;ko00511//Other glycan degradation	K17108;K17108;K17108	-	-	-
1	AJAP23426	3.2524	4.60695	691	1287	0.302	0.308	0.502308	3.16067e-16	9.58853e-12	up	CPE	PREDICTED: carboxypeptidase E-like [Saccoglossus kowalevskii]	Human Diseases	Endocrine and metabolic diseases	ko04940//Type I diabetes mellitus	K01294	-	-	-
1	AJAP02579	2.84745	2.01542	691	1287	0.265	0.145	-0.498589	4.13968e-16	1.25585e-11	down	DYNC1H1	PREDICTED: cytoplasmic dynein 1 heavy chain 1 [Strongylocentrotus purpuratus]	Cellular Processes;Human Diseases;Organismal Systems	Transport and catabolism;Infectious diseases;Excretory system	ko04145//Phagosome;ko05132//Salmonella infection;ko04962//Vasopressin-regulated water reabsorption	K10413;K10413;K10413	GO:0005815//microtubule organizing center;GO:0005875//microtubule associated complex;GO:0031988//membrane-bounded vesicle;GO:0042995//cell projection	GO:0003723//RNA binding;GO:0003774//motor activity;GO:0032550//purine ribonucleoside binding;GO:0045502//dynein binding	GO:0007017//microtubule-based process;GO:0022618//ribonucleoprotein complex assembly
1	AJAP20252	2.98228	1.62693	691	1287	0.221	0.099	-0.874261	5.27126e-16	1.59914e-11	down	COX5B	PREDICTED: cytochrome c oxidase subunit 5B, mitochondrial [Strongylocentrotus purpuratus]	Metabolism;Organismal Systems;Human Diseases;Human Diseases;Human Diseases;Human Diseases;Metabolism;Organismal Systems	Global and overview maps;Environmental adaptation;Neurodegenerative diseases;Neurodegenerative diseases;Endocrine and metabolic diseases;Neurodegenerative diseases;Energy metabolism;Circulatory system	ko01100//Metabolic pathways;ko04714//Thermogenesis;ko05016//Huntington disease;ko05010//Alzheimer disease;ko04932//Non-alcoholic fatty liver disease (NAFLD);ko05012//Parkinson disease;ko00190//Oxidative phosphorylation;ko04260//Cardiac muscle contraction	K02265;K02265;K02265;K02265;K02265;K02265;K02265;K02265	-	-	-
1	AJAP14465	1.84081	1.00732	691	1287	0.181	0.071	-0.869814	5.67216e-16	1.72076e-11	down	surf4	PREDICTED: surfeit locus protein 4 isoform X1 [Strongylocentrotus purpuratus]	-	-	-	-	GO:0031090//organelle membrane;GO:0031224//intrinsic component of membrane	-	-
1	AJAP22488	1.17139	0.212625	691	1287	0.113	0.022	-2.46184	6.98172e-16	2.11804e-11	down	--	PREDICTED: uncharacterized protein LOC105439813 [Strongylocentrotus purpuratus]	-	-	-	-	-	-	-
1	AJAP12315	4.74446	8.00109	691	1287	0.357	0.416	0.753954	7.2306e-16	2.19355e-11	up	let-2	PREDICTED: collagen alpha-2(IV) chain-like isoform X2 [Lingula anatina]	Human Diseases;Human Diseases;Environmental Information Processing;Cellular Processes;Environmental Information Processing;Human Diseases;Organismal Systems;Human Diseases;Organismal Systems;Human Diseases	Cancers;Infectious diseases;Signal transduction;Cellular community - eukaryotes;Signaling molecules and interaction;Cancers;Endocrine system;Endocrine and metabolic diseases;Digestive system;Infectious diseases	ko05200//Pathways in cancer;ko05165//Human papillomavirus infection;ko04151//PI3K-Akt signaling pathway;ko04510//Focal adhesion;ko04512//ECM-receptor interaction;ko05222//Small cell lung cancer;ko04926//Relaxin signaling pathway;ko04933//AGE-RAGE signaling pathway in diabetic complications;ko04974//Protein digestion and absorption;ko05146//Amoebiasis	K06237;K06237;K06237;K06237;K06237;K06237;K06237;K06237;K06237;K06237	-	-	-
1	AJAP00404	3.04744	0.787199	691	1287	0.175	0.057	-1.9528	8.57188e-16	2.60045e-11	down	--	PREDICTED: receptor-type tyrosine-protein phosphatase F [Strongylocentrotus purpuratus]	-	-	-	-	-	-	-
1	AJAP25265	6.1109	3.07426	691	1287	0.397	0.218	-0.991148	9.04933e-16	2.7453e-11	down	SELENOP	PREDICTED: LOW QUALITY PROTEIN: selenoprotein P [Strongylocentrotus purpuratus]	-	-	-	-	-	-	-
1	AJAP12597	10.8417	5.42967	691	1287	0.509	0.325	-0.997661	9.05682e-16	2.74757e-11	down	Lgmn	PREDICTED: legumain-like [Branchiostoma belcheri]	Cellular Processes;Organismal Systems	Transport and catabolism;Immune system	ko04142//Lysosome;ko04612//Antigen processing and presentation	K01369;K01369	-	-	GO:0009987//cellular process
1	AJAP14944	2.91728	1.57561	691	1287	0.255	0.117	-0.888709	9.55794e-16	2.89959e-11	down	--	PREDICTED: ribosome-binding protein 1 isoform X7 [Strongylocentrotus purpuratus]	Genetic Information Processing	Folding, sorting and degradation	ko04141//Protein processing in endoplasmic reticulum	K14000	-	-	-
1	AJAP30105	13.2418	7.91917	691	1287	0.611	0.427	-0.741681	9.83308e-16	2.98306e-11	down	ALPL	PREDICTED: alkaline phosphatase [Strongylocentrotus purpuratus]	Metabolism;Metabolism;Metabolism	Global and overview maps;Metabolism of cofactors and vitamins;Metabolism of cofactors and vitamins	ko01100//Metabolic pathways;ko00790//Folate biosynthesis;ko00730//Thiamine metabolism	K01077;K01077;K01077	-	-	-
1	AJAP04285	1.92885	1.14507	691	1287	0.192	0.088	-0.752305	1.16655e-15	3.53896e-11	down	CORO6	PREDICTED: coronin-1C-like [Saccoglossus kowalevskii]	-	-	-	-	-	-	-
1	AJAP26293	1.48776	0.383122	691	1287	0.124	0.029	-1.95727	1.29034e-15	3.91451e-11	down	--	PREDICTED: zinc finger MYM-type protein 1-like [Saccoglossus kowalevskii]	-	-	-	-	-	-	-
1	AJAP00843	1.15322	0.298843	691	1287	0.107	0.022	-1.9482	1.38042e-15	4.18778e-11	down	--	PREDICTED: glucose-6-phosphate 1-epimerase [Anoplophora glabripennis]	Metabolism;Metabolism	Global and overview maps;Carbohydrate metabolism	ko01100//Metabolic pathways;ko00010//Glycolysis / Gluconeogenesis	K01792;K01792	-	-	-
1	AJAP18509	3.30115	1.55719	691	1287	0.258	0.115	-1.08402	1.45188e-15	4.40457e-11	down	tie1	PREDICTED: LOW QUALITY PROTEIN: tie-like receptor tyrosine kinase [Strongylocentrotus purpuratus]	-	-	-	-	GO:0016021//integral component of membrane	GO:0004713//protein tyrosine kinase activity;GO:0032550//purine ribonucleoside binding	GO:0001101//response to acid chemical;GO:0006468//protein phosphorylation;GO:0009888//tissue development;GO:0030154//cell differentiation;GO:0030334//regulation of cell migration;GO:0043009//chordate embryonic development;GO:0045765//regulation of angiogenesis
1	AJAP08848	1.00258	0.370512	691	1287	0.119	0.031	-1.43613	1.6402e-15	4.97588e-11	down	CLIP1	PREDICTED: CAP-Gly domain-containing linker protein 1 isoform X5 [Strongylocentrotus purpuratus]	Environmental Information Processing	Signal transduction	ko04150//mTOR signaling pathway	K10421	-	-	-
1	AJAP14569	10.1071	6.49197	691	1287	0.556	0.363	-0.638643	1.66188e-15	5.04164e-11	down	pdi-2	PDI [Apostichopus japonicus]	Genetic Information Processing	Folding, sorting and degradation	ko04141//Protein processing in endoplasmic reticulum	K09580	-	-	-
1	AJAP18192	26.2813	19.9612	691	1287	0.904	0.77	-0.39684	2.04661e-15	6.20879e-11	down	RPL5	PREDICTED: 60S ribosomal protein L5-like [Branchiostoma belcheri]	Genetic Information Processing	Translation	ko03010//Ribosome	K02932	GO:0030529//intracellular ribonucleoprotein complex	GO:0005198//structural molecule activity;GO:0019843//rRNA binding	GO:0010467//gene expression
1	AJAP28377	12.3578	9.28313	691	1287	0.683	0.501	-0.41274	2.3258e-15	7.05579e-11	down	RPS20	PREDICTED: 40S ribosomal protein S20 [Strongylocentrotus purpuratus]	Genetic Information Processing	Translation	ko03010//Ribosome	K02969	GO:0031988//membrane-bounded vesicle;GO:0044391//ribosomal subunit	GO:0003723//RNA binding;GO:0005198//structural molecule activity	GO:0010467//gene expression
1	AJAP05024	2.07038	1.27189	691	1287	0.201	0.094	-0.702921	2.7075e-15	8.21374e-11	down	arhgap35	PREDICTED: rho GTPase-activating protein 5-like isoform X5 [Branchiostoma belcheri]	Cellular Processes;Organismal Systems	Cellular community - eukaryotes;Immune system	ko04510//Focal adhesion;ko04670//Leukocyte transendothelial migration	K13709;K13709	-	-	-
1	AJAP17601	1.07124	0.738535	691	1287	0.127	0.054	-0.536541	2.90598e-15	8.81588e-11	down	PSMD1	PREDICTED: 26S proteasome non-ATPase regulatory subunit 1-like, partial [Saccoglossus kowalevskii]	Human Diseases;Genetic Information Processing	Infectious diseases;Folding, sorting and degradation	ko05169//Epstein-Barr virus infection;ko03050//Proteasome	K03032;K03032	-	-	GO:0009894//regulation of catabolic process
1	AJAP15715	1.35079	0.359917	691	1287	0.126	0.03	-1.90807	3.02465e-15	9.17588e-11	down	Manf	ARMET-like protein precursor [Saccoglossus kowalevskii]	-	-	-	-	-	-	-
1	AJAP19797	1.35515	0.691313	691	1287	0.129	0.043	-0.97104	3.21708e-15	9.75965e-11	down	--	-	-	-	-	-	-	-	-
1	AJAP23462	4.11339	3.0466	691	1287	0.324	0.196	-0.433127	3.41561e-15	1.03619e-10	down	--	PREDICTED: short-chain collagen C4 [Strongylocentrotus purpuratus]	-	-	-	-	-	-	-
1	AJAP17344	3.49762	1.49646	691	1287	0.242	0.101	-1.22482	3.42263e-15	1.03832e-10	down	MMP16	PREDICTED: matrix metalloproteinase-19-like [Saccoglossus kowalevskii]	Organismal Systems;Environmental Information Processing;Organismal Systems	Endocrine system;Signal transduction;Endocrine system	ko04928//Parathyroid hormone synthesis, secretion and action;ko04668//TNF signaling pathway;ko04912//GnRH signaling pathway	K07763;K07763;K07763	-	-	-
1	AJAP06587	1.48422	0.270503	691	1287	0.104	0.019	-2.45599	3.46784e-15	1.05204e-10	down	--	PREDICTED: receptor-type tyrosine-protein phosphatase F [Strongylocentrotus purpuratus]	-	-	-	-	-	-	-
1	AJAP06450	11.9723	8.84443	691	1287	0.622	0.44	-0.436857	3.79954e-15	1.15267e-10	down	HSP70IV	heat shock protein 70 [Apostichopus japonicus]	Cellular Processes;Environmental Information Processing;Human Diseases;Genetic Information Processing;Genetic Information Processing;Human Diseases;Organismal Systems;Human Diseases;Human Diseases;Human Diseases;Human Diseases;Organismal Systems;Organismal Systems	Transport and catabolism;Signal transduction;Infectious diseases;Folding, sorting and degradation;Transcription;Infectious diseases;Endocrine system;Infectious diseases;Neurodegenerative diseases;Infectious diseases;Infectious diseases;Aging;Immune system	ko04144//Endocytosis;ko04010//MAPK signaling pathway;ko05169//Epstein-Barr virus infection;ko04141//Protein processing in endoplasmic reticulum;ko03040//Spliceosome;ko05164//Influenza A;ko04915//Estrogen signaling pathway;ko05145//Toxoplasmosis;ko05020//Prion diseases;ko05134//Legionellosis;ko05162//Measles;ko04213//Longevity regulating pathway - multiple species;ko04612//Antigen processing and p…	K03283;K03283;K03283;K03283;K03283;K03283;K03283;K03283;K03283;K03283;K03283;K03283;K03283	-	GO:0032550//purine ribonucleoside binding	-
1	AJAP08654	2.14211	5.72458	691	1287	0.132	0.26	1.41814	4.37833e-15	1.32825e-10	up	--	PREDICTED: sushi, von Willebrand factor type A, EGF and pentraxin domain-containing protein 1-like [Strongylocentrotus purpuratus]	-	-	-	-	-	-	-
1	AJAP29669	1.59183	0.668612	691	1287	0.145	0.047	-1.25144	4.42823e-15	1.34339e-10	down	Tymp	PREDICTED: thymidine phosphorylase-like [Branchiostoma belcheri]	Metabolism;Metabolism;Metabolism;Human Diseases	Global and overview maps;Nucleotide metabolism;Xenobiotics biodegradation and metabolism;Cancers	ko01100//Metabolic pathways;ko00240//Pyrimidine metabolism;ko00983//Drug metabolism - other enzymes;ko05219//Bladder cancer	K00758;K00758;K00758;K00758	-	GO:0016763//transferase activity, transferring pentosyl groups	GO:0008152//metabolic process
1	AJAP07025	1.08981	0.363898	691	1287	0.116	0.029	-1.58247	4.4988e-15	1.3648e-10	down	--	PREDICTED: gastric intrinsic factor-like [Lingula anatina]	-	-	-	-	-	-	-
1	AJAP04135	1.28663	0.806858	691	1287	0.126	0.051	-0.673211	5.59766e-15	1.69816e-10	down	khdrbs2	PREDICTED: KH domain-containing, RNA-binding, signal transduction-associated protein 3 isoform X2 [Cynoglossus semilaevis]	-	-	-	-	-	GO:0005488//binding	-
1	AJAP06825	1.66272	0.896935	691	1287	0.159	0.066	-0.890466	5.76575e-15	1.74916e-10	down	HSP70	heat shock cognate 70 [Apostichopus japonicus]	Cellular Processes;Environmental Information Processing;Human Diseases;Genetic Information Processing;Genetic Information Processing;Human Diseases;Organismal Systems;Human Diseases;Human Diseases;Human Diseases;Human Diseases;Organismal Systems;Organismal Systems	Transport and catabolism;Signal transduction;Infectious diseases;Folding, sorting and degradation;Transcription;Infectious diseases;Endocrine system;Infectious diseases;Neurodegenerative diseases;Infectious diseases;Infectious diseases;Aging;Immune system	ko04144//Endocytosis;ko04010//MAPK signaling pathway;ko05169//Epstein-Barr virus infection;ko04141//Protein processing in endoplasmic reticulum;ko03040//Spliceosome;ko05164//Influenza A;ko04915//Estrogen signaling pathway;ko05145//Toxoplasmosis;ko05020//Prion diseases;ko05134//Legionellosis;ko05162//Measles;ko04213//Longevity regulating pathway - multiple species;ko04612//Antigen processing and p…	K03283;K03283;K03283;K03283;K03283;K03283;K03283;K03283;K03283;K03283;K03283;K03283;K03283	GO:0005924//cell-substrate adherens junction;GO:0016020//membrane;GO:0030529//intracellular ribonucleoprotein complex;GO:0043232//intracellular non-membrane-bounded organelle;GO:0043234//protein complex;GO:0044421//extracellular region part;GO:0048770//pigment granule	GO:0003723//RNA binding;GO:0005102//receptor binding;GO:0016887//ATPase activity;GO:0023023//MHC protein complex binding;GO:0032550//purine ribonucleoside binding;GO:0044389//ubiquitin-like protein ligase binding	GO:0006355//regulation of transcription, DNA-templated;GO:0007049//cell cycle;GO:0033120//positive regulation of RNA splicing;GO:0048523//negative regulation of cellular process;GO:0051084//'de novo' posttranslational protein folding;GO:0072319//vesicle uncoating
1	AJAP21082	3.33514	6.99022	691	1287	0.221	0.343	1.06759	5.9235e-15	1.79701e-10	up	TLL1	PREDICTED: latent-transforming growth factor beta-binding protein 4 [Strongylocentrotus purpuratus]	Organismal Systems	Digestive system	ko04977//Vitamin digestion and absorption	K14616	-	-	-
1	AJAP03813	1.91231	1.09843	691	1287	0.177	0.077	-0.799869	6.62467e-15	2.00973e-10	down	Gadd45a	PREDICTED: growth arrest and DNA damage-inducible protein GADD45 alpha isoform X1 [Strongylocentrotus purpuratus]	Human Diseases;Environmental Information Processing;Human Diseases;Human Diseases;Cellular Processes;Cellular Processes;Human Diseases;Cellular Processes;Human Diseases;Environmental Information Processing;Human Diseases;Human Diseases;Environmental Information Processing;Human Diseases;Human Diseases;Human Diseases;Cellular Processes;Human Diseases;Human Diseases;Human Diseases;Human Diseases;Hu…	Cancers;Signal transduction;Cancers;Cancers;Cell growth and death;Cell growth and death;Cancers;Cell growth and death;Cancers;Signal transduction;Cancers;Cancers;Signal transduction;Cancers;Cancers;Cancers;Cell growth and death;Cancers;Cancers;Cancers;Cancers;Cancers	ko05200//Pathways in cancer;ko04010//MAPK signaling pathway;ko05224//Breast cancer;ko05225//Hepatocellular carcinoma;ko04210//Apoptosis;ko04218//Cellular senescence;ko05202//Transcriptional misregulation in cancers;ko04110//Cell cycle;ko05226//Gastric cancer;ko04068//FoxO signaling pathway;ko05222//Small cell lung cancer;ko05210//Colorectal cancer;ko04064//NF-kappa B signaling pathway;ko05212//Pa…	K04402;K04402;K04402;K04402;K04402;K04402;K04402;K04402;K04402;K04402;K04402;K04402;K04402;K04402;K04402;K04402;K04402;K04402;K04402;K04402;K04402;K04402	-	-	GO:0044763//single-organism cellular process;GO:0050794//regulation of cellular process;GO:0051716//cellular response to stimulus
1	AJAP23468	1.75352	0.855227	691	1287	0.162	0.059	-1.03587	7.04907e-15	2.13848e-10	down	btf3l4	PREDICTED: transcription factor BTF3 homolog 4 [Strongylocentrotus purpuratus]	-	-	-	-	-	-	-
1	AJAP05357	11.2815	6.73226	691	1287	0.517	0.332	-0.744793	7.09447e-15	2.15225e-10	down	Cp1	cathepsin L [Apostichopus japonicus]	Human Diseases;Cellular Processes;Cellular Processes;Cellular Processes;Cellular Processes;Human Diseases;Human Diseases;Organismal Systems	Cancers;Transport and catabolism;Transport and catabolism;Cell growth and death;Transport and catabolism;Cardiovascular diseases;Immune diseases;Immune system	ko05205//Proteoglycans in cancer;ko04142//Lysosome;ko04145//Phagosome;ko04210//Apoptosis;ko04140//Autophagy - animal;ko05418//Fluid shear stress and atherosclerosis;ko05323//Rheumatoid arthritis;ko04612//Antigen processing and presentation	K01365;K01365;K01365;K01365;K01365;K01365;K01365;K01365	-	-	-
1	AJAP26907	1.22017	0.289562	691	1287	0.11	0.023	-2.07514	8.11448e-15	2.46169e-10	down	Fcn1	PREDICTED: microfibril-associated glycoprotein 4-like [Lingula anatina]	-	-	-	-	-	-	-
1	AJAP11962	3.70418	2.22029	691	1287	0.31	0.166	-0.738405	8.44143e-15	2.56088e-10	down	--	-	-	-	-	-	-	-	-
1	AJAP15166	6.96908	9.31038	691	1287	0.456	0.472	0.417872	9.02166e-15	2.7369e-10	up	--	-	-	-	-	-	-	-	-
1	AJAP09543	1.77464	4.27038	691	1287	0.149	0.265	1.26684	1.01884e-14	3.09084e-10	up	--	-	-	-	-	-	-	-	-
1	AJAP26009	1.18471	0.330135	691	1287	0.116	0.027	-1.84341	1.03096e-14	3.12761e-10	down	--	PREDICTED: alpha-1 collagen isoform X1 [Strongylocentrotus purpuratus]	-	-	-	-	-	-	-
1	AJAP06163	2.04913	0.522246	691	1287	0.136	0.037	-1.97221	1.12214e-14	3.40423e-10	down	Mmp10	matrix metalloproteinase 16 precursor [Strongylocentrotus purpuratus]	Organismal Systems;Environmental Information Processing;Organismal Systems	Endocrine system;Signal transduction;Endocrine system	ko04928//Parathyroid hormone synthesis, secretion and action;ko04668//TNF signaling pathway;ko04912//GnRH signaling pathway	K07763;K07763;K07763	-	-	-
1	AJAP21117	12.4467	16.7163	691	1287	0.622	0.652	0.425492	1.12376e-14	3.40915e-10	up	--	2 alpha fibrillar collagen, partial [Paracentrotus lividus]	Human Diseases;Environmental Information Processing;Cellular Processes;Environmental Information Processing;Organismal Systems	Infectious diseases;Signal transduction;Cellular community - eukaryotes;Signaling molecules and interaction;Digestive system	ko05165//Human papillomavirus infection;ko04151//PI3K-Akt signaling pathway;ko04510//Focal adhesion;ko04512//ECM-receptor interaction;ko04974//Protein digestion and absorption	K19719;K19719;K19719;K19719;K19719	-	-	-
1	AJAP20485	1.77671	0.835531	691	1287	0.166	0.06	-1.08844	1.20508e-14	3.65584e-10	down	TOP1	PREDICTED: DNA topoisomerase I, mitochondrial-like [Limulus polyphemus]	-	-	-	-	GO:0005694//chromosome;GO:0031981//nuclear lumen;GO:0036464//cytoplasmic ribonucleoprotein granule;GO:0097458//neuron part	GO:0000976//transcription regulatory region sequence-specific DNA binding;GO:0003723//RNA binding;GO:0003916//DNA topoisomerase activity;GO:0008094//DNA-dependent ATPase activity	GO:0006259//DNA metabolic process;GO:0007623//circadian rhythm;GO:0009790//embryo development;GO:0042221//response to chemical
1	AJAP28734	1.39811	4.00645	691	1287	0.11	0.224	1.51884	1.31806e-14	3.9986e-10	up	znf704	PREDICTED: zinc finger protein 704 [Strongylocentrotus purpuratus]	-	-	-	-	-	-	-
1	AJAP23706	1.99104	1.48402	691	1287	0.187	0.096	-0.424009	1.77408e-14	5.38204e-10	down	--	-	-	-	-	-	-	-	-
1	AJAP24486	2.58221	1.92742	691	1287	0.245	0.138	-0.421936	1.78165e-14	5.40498e-10	down	TLN1	PREDICTED: talin-1 isoform X2 [Strongylocentrotus purpuratus]	Cellular Processes;Environmental Information Processing;Human Diseases;Organismal Systems	Cellular community - eukaryotes;Signal transduction;Infectious diseases;Immune system	ko04510//Focal adhesion;ko04015//Rap1 signaling pathway;ko05166//HTLV-I infection;ko04611//Platelet activation	K06271;K06271;K06271;K06271	-	-	-
1	AJAP01715	1.29025	0.616466	691	1287	0.123	0.042	-1.06556	1.8941e-14	5.74615e-10	down	RAN	PREDICTED: GTP-binding nuclear protein Ran [Octopus bimaculoides]	Human Diseases;Human Diseases;Genetic Information Processing;Genetic Information Processing	Infectious diseases;Infectious diseases;Translation;Translation	ko05169//Epstein-Barr virus infection;ko05166//HTLV-I infection;ko03013//RNA transport;ko03008//Ribosome biogenesis in eukaryotes	K07936;K07936;K07936;K07936	-	-	-
1	AJAP18821	17.8608	13.8828	691	1287	0.8	0.631	-0.363499	1.90761e-14	5.7871e-10	down	RPL3	60S ribosomal protein L3 [Callorhinchus milii]	Genetic Information Processing	Translation	ko03010//Ribosome	K02925	GO:0005924//cell-substrate adherens junction;GO:0015934//large ribosomal subunit;GO:0031988//membrane-bounded vesicle;GO:0043231//intracellular membrane-bounded organelle	GO:0003723//RNA binding	GO:0010467//gene expression;GO:0070670//response to interleukin-4
1	AJAP27916	1.89716	1.05084	691	1287	0.185	0.081	-0.852296	2.01376e-14	6.10915e-10	down	Prss16	PREDICTED: thymus-specific serine protease-like [Saccoglossus kowalevskii]	-	-	-	-	-	-	-
1	AJAP28911	16.0514	11.5141	691	1287	0.66	0.475	-0.479291	2.09385e-14	6.3521e-10	down	Slc6a5	PREDICTED: sodium- and chloride-dependent glycine transporter 1 isoform X2 [Strongylocentrotus purpuratus]	-	-	-	-	-	-	-
1	AJAP26470	1.67764	0.878439	691	1287	0.151	0.059	-0.933422	2.16395e-14	6.56478e-10	down	Atp5i	PREDICTED: ATP synthase subunit e, mitochondrial-like [Acyrthosiphon pisum]	Metabolism;Organismal Systems;Metabolism	Global and overview maps;Environmental adaptation;Energy metabolism	ko01100//Metabolic pathways;ko04714//Thermogenesis;ko00190//Oxidative phosphorylation	K02129;K02129;K02129	-	-	-
1	AJAP11628	6.58059	4.30543	691	1287	0.395	0.233	-0.61206	2.21664e-14	6.72463e-10	down	--	-	-	-	-	-	-	-	-
1	AJAP27703	7.18227	4.80187	691	1287	0.47	0.304	-0.580842	3.25687e-14	9.88035e-10	down	Aldoa	fructose-bisphosphate aldolase [Saccoglossus kowalevskii]	Metabolism;Metabolism;Environmental Information Processing;Metabolism;Metabolism;Metabolism;Metabolism	Global and overview maps;Global and overview maps;Signal transduction;Global and overview maps;Carbohydrate metabolism;Carbohydrate metabolism;Carbohydrate metabolism	ko01100//Metabolic pathways;ko01200//Carbon metabolism;ko04066//HIF-1 signaling pathway;ko01230//Biosynthesis of amino acids;ko00010//Glycolysis / Gluconeogenesis;ko00051//Fructose and mannose metabolism;ko00030//Pentose phosphate pathway	K01623;K01623;K01623;K01623;K01623;K01623;K01623	GO:0005856//cytoskeleton;GO:0031674//I band;GO:0032991//macromolecular complex;GO:0034774//secretory granule lumen;GO:0044421//extracellular region part;GO:0044441//ciliary part	GO:0003723//RNA binding;GO:0008092//cytoskeletal protein binding;GO:0016832//aldehyde-lyase activity;GO:0019899//enzyme binding;GO:0048029//monosaccharide binding	GO:0001775//cell activation;GO:0002237//response to molecule of bacterial origin;GO:0006007//glucose catabolic process;GO:0006090//pyruvate metabolic process;GO:0006887//exocytosis;GO:0006936//muscle contraction;GO:0006950//response to stress;GO:0007599//hemostasis;GO:0009152//purine ribonucleotide biosynthetic process;GO:0019725//cellular homeostasis;GO:0022604//regulation of cell morphogenesis;…
1	AJAP12763	6.18131	3.70254	691	1287	0.382	0.218	-0.739396	3.33045e-14	1.01036e-09	down	PTPRT	PREDICTED: receptor-type tyrosine-protein phosphatase F isoform X1 [Strongylocentrotus purpuratus]	-	-	-	-	-	-	-
1	AJAP03004	2.69697	1.80269	691	1287	0.233	0.12	-0.58119	3.71894e-14	1.12821e-09	down	MYO1D	PREDICTED: unconventional myosin-Id-like [Lingula anatina]	-	-	-	-	-	-	-
1	AJAP14976	8.63193	13.2548	691	1287	0.456	0.592	0.618758	4.45005e-14	1.35001e-09	up	--	PREDICTED: phe13-bombesin receptor-like [Strongylocentrotus purpuratus]	-	-	-	-	-	-	-
1	AJAP02072	1.15908	0.651477	691	1287	0.113	0.04	-0.831194	4.59398e-14	1.39368e-09	down	Psmd12	PREDICTED: 26S proteasome non-ATPase regulatory subunit 12 [Kryptolebias marmoratus]	Human Diseases;Genetic Information Processing	Infectious diseases;Folding, sorting and degradation	ko05169//Epstein-Barr virus infection;ko03050//Proteasome	K03035;K03035	-	-	-
1	AJAP12086	3.68317	6.29194	691	1287	0.279	0.319	0.772555	5.04926e-14	1.53179e-09	up	--	PREDICTED: IgGFc-binding protein-like [Saccoglossus kowalevskii]	-	-	-	-	-	-	-
1	AJAP14044	5.67817	7.78101	691	1287	0.407	0.414	0.454531	5.08338e-14	1.54214e-09	up	--	PREDICTED: neurogenic locus Notch protein [Dendroctonus ponderosae]	Human Diseases;Human Diseases;Human Diseases;Organismal Systems;Human Diseases;Human Diseases;Environmental Information Processing;Human Diseases;Organismal Systems;Organismal Systems	Cancers;Infectious diseases;Cancers;Endocrine system;Cancers;Drug resistance;Signal transduction;Neurodegenerative diseases;Immune system;Development	ko05200//Pathways in cancer;ko05165//Human papillomavirus infection;ko05206//MicroRNAs in cancer;ko04919//Thyroid hormone signaling pathway;ko05224//Breast cancer;ko01522//Endocrine resistance;ko04330//Notch signaling pathway;ko05020//Prion diseases;ko04658//Th1 and Th2 cell differentiation;ko04320//Dorso-ventral axis formation	K02599;K02599;K02599;K02599;K02599;K02599;K02599;K02599;K02599;K02599	-	-	GO:0009653//anatomical structure morphogenesis;GO:0009888//tissue development;GO:0044767//single-organism developmental process
1	AJAP28705	2.82428	4.49621	691	1287	0.242	0.248	0.670826	5.40545e-14	1.63985e-09	up	RNF38	PREDICTED: RING finger protein 44 isoform X4 [Strongylocentrotus purpuratus]	-	-	-	-	-	-	-
1	AJAP22658	2.83509	2.14499	691	1287	0.249	0.141	-0.402423	5.71844e-14	1.7348e-09	down	CTSC	PREDICTED: dipeptidyl peptidase 1 isoform X1 [Strongylocentrotus purpuratus]	Cellular Processes;Cellular Processes	Transport and catabolism;Cell growth and death	ko04142//Lysosome;ko04210//Apoptosis	K01275;K01275	-	GO:0016787//hydrolase activity	-
1	AJAP04696	2.8798	1.20808	691	1287	0.219	0.091	-1.25325	5.90529e-14	1.79149e-09	down	C1ql3	PREDICTED: complement C1q tumor necrosis factor-related protein 4-like isoform X1 [Saccoglossus kowalevskii]	-	-	-	-	-	-	-
1	AJAP01234	1.28773	0.867572	691	1287	0.133	0.058	-0.569778	6.11584e-14	1.85536e-09	down	ATP8B2	PREDICTED: probable phospholipid-transporting ATPase IM [Strongylocentrotus purpuratus]	-	-	-	-	-	-	-
1	AJAP09331	3.54431	2.03751	691	1287	0.258	0.129	-0.798698	6.77177e-14	2.05435e-09	down	--	PREDICTED: natterin-3-like [Cyprinodon variegatus]	-	-	-	-	-	-	-
1	AJAP22276	2.0905	1.36639	691	1287	0.195	0.096	-0.613477	7.27973e-14	2.20845e-09	down	--	-	-	-	-	-	-	-	-
1	AJAP12726	1.54192	0.713943	691	1287	0.148	0.054	-1.11085	7.31143e-14	2.21807e-09	down	Neu1	PREDICTED: sialidase-1 [Strongylocentrotus purpuratus]	Cellular Processes;Metabolism;Human Diseases;Metabolism	Transport and catabolism;Lipid metabolism;Infectious diseases;Glycan biosynthesis and metabolism	ko04142//Lysosome;ko00600//Sphingolipid metabolism;ko05110//Vibrio cholerae infection;ko00511//Other glycan degradation	K01186;K01186;K01186;K01186	GO:0043227//membrane-bounded organelle	-	-
1	AJAP02677	3.20954	1.82081	691	1287	0.243	0.12	-0.817784	7.98637e-14	2.42282e-09	down	SH2D3C	PREDICTED: breast cancer anti-estrogen resistance protein 3 isoform X3 [Strongylocentrotus purpuratus]	-	-	-	-	-	-	-
1	AJAP06876	1.74717	2.96259	691	1287	0.174	0.196	0.761837	8.20083e-14	2.48788e-09	up	SREBF1	PREDICTED: SREB transcription factor isoform X1 [Saccoglossus kowalevskii]	Organismal Systems;Human Diseases;Human Diseases;Environmental Information Processing	Endocrine system;Endocrine and metabolic diseases;Endocrine and metabolic diseases;Signal transduction	ko04910//Insulin signaling pathway;ko04932//Non-alcoholic fatty liver disease (NAFLD);ko04931//Insulin resistance;ko04152//AMPK signaling pathway	K07197;K07197;K07197;K07197	-	-	-
1	AJAP24959	2.97668	1.29194	691	1287	0.229	0.099	-1.20416	8.70221e-14	2.63999e-09	down	Trpm2	PREDICTED: transient receptor potential cation channel subfamily M member 2 isoform X7 [Strongylocentrotus purpuratus]	Organismal Systems;Organismal Systems	Endocrine system;Immune system	ko04921//Oxytocin signaling pathway;ko04621//NOD-like receptor signaling pathway	K04977;K04977	-	-	GO:0006810//transport
1	AJAP14617	1.20637	0.935113	691	1287	0.136	0.066	-0.36746	8.81342e-14	2.67373e-09	down	AKAP9	pericentrin [Patiria miniata]	-	-	-	-	-	-	-
1	AJAP14035	2.29034	1.41241	691	1287	0.207	0.101	-0.697398	8.98163e-14	2.72476e-09	down	G3BP2	PREDICTED: ras GTPase-activating protein-binding protein 2 isoform X1 [Strongylocentrotus purpuratus]	-	-	-	-	-	-	-
1	AJAP23876	1.63087	0.905022	691	1287	0.174	0.075	-0.849618	9.14314e-14	2.77375e-09	down	DEGS1	PREDICTED: sphingolipid delta(4)-desaturase DES1 [Strongylocentrotus purpuratus]	Metabolism;Metabolism;Environmental Information Processing	Global and overview maps;Lipid metabolism;Signal transduction	ko01100//Metabolic pathways;ko00600//Sphingolipid metabolism;ko04071//Sphingolipid signaling pathway	K04712;K04712;K04712	-	-	GO:0044710//single-organism metabolic process
1	AJAP17932	1.3168	0.82616	691	1287	0.145	0.065	-0.672541	1.01622e-13	3.08292e-09	down	SDF2	PREDICTED: stromal cell-derived factor 2 [Strongylocentrotus purpuratus]	-	-	-	-	-	-	-
1	AJAP06803	4.19816	2.38521	691	1287	0.301	0.161	-0.815639	1.02381e-13	3.10594e-09	down	Prkab2	PREDICTED: pollen-specific leucine-rich repeat extensin-like protein 1 [Strongylocentrotus purpuratus]	Organismal Systems;Organismal Systems;Human Diseases;Cellular Processes;Organismal Systems;Human Diseases;Human Diseases;Environmental Information Processing;Environmental Information Processing;Environmental Information Processing;Organismal Systems;Organismal Systems;Organismal Systems;Organismal Systems;Organismal Systems	Environmental adaptation;Endocrine system;Cardiovascular diseases;Cellular community - eukaryotes;Endocrine system;Endocrine and metabolic diseases;Endocrine and metabolic diseases;Signal transduction;Signal transduction;Signal transduction;Aging;Aging;Endocrine system;Endocrine system;Environmental adaptation	ko04714//Thermogenesis;ko04921//Oxytocin signaling pathway;ko05410//Hypertrophic cardiomyopathy (HCM);ko04530//Tight junction;ko04910//Insulin signaling pathway;ko04932//Non-alcoholic fatty liver disease (NAFLD);ko04931//Insulin resistance;ko04152//AMPK signaling pathway;ko04371//Apelin signaling pathway;ko04068//FoxO signaling pathway;ko04211//Longevity regulating pathway - mammal;ko04213//Longe…	K07199;K07199;K07199;K07199;K07199;K07199;K07199;K07199;K07199;K07199;K07199;K07199;K07199;K07199;K07199	-	-	-
1	AJAP18495	2.07321	1.2429	691	1287	0.184	0.086	-0.738156	1.47047e-13	4.46097e-09	down	ATP5H	PREDICTED: ATP synthase subunit d, mitochondrial-like [Saccoglossus kowalevskii]	Metabolism;Organismal Systems;Human Diseases;Human Diseases;Human Diseases;Metabolism	Global and overview maps;Environmental adaptation;Neurodegenerative diseases;Neurodegenerative diseases;Neurodegenerative diseases;Energy metabolism	ko01100//Metabolic pathways;ko04714//Thermogenesis;ko05016//Huntington disease;ko05010//Alzheimer disease;ko05012//Parkinson disease;ko00190//Oxidative phosphorylation	K02138;K02138;K02138;K02138;K02138;K02138	-	-	-
1	AJAP10239	23.8858	16.3174	691	1287	0.799	0.677	-0.549743	1.47461e-13	4.47351e-09	down	doxa-1	PREDICTED: dual oxidase maturation factor 1 isoform X3 [Strongylocentrotus purpuratus]	-	-	-	-	-	-	-
1	AJAP05979	20.2192	15.5635	691	1287	0.819	0.66	-0.377558	1.62766e-13	4.93783e-09	down	RpL40	ubuiquitin/ribosomal L40 fusion protein [Holothuria glaberrima]	Genetic Information Processing	Translation	ko03010//Ribosome	K02927	GO:0015934//large ribosomal subunit;GO:0043234//protein complex	GO:0005198//structural molecule activity	GO:0010467//gene expression;GO:0019941//modification-dependent protein catabolic process;GO:0032446//protein modification by small protein conjugation
1	AJAP07412	3.47427	1.98	691	1287	0.269	0.137	-0.811207	1.64778e-13	4.99888e-09	down	dlc-1	PREDICTED: dynein light chain 2, cytoplasmic-like isoform X1 [Cyprinodon variegatus]	Organismal Systems	Excretory system	ko04962//Vasopressin-regulated water reabsorption	K10418	-	-	GO:0044763//single-organism cellular process
1	AJAP06886	4.53504	2.61025	691	1287	0.318	0.172	-0.796925	1.77234e-13	5.37674e-09	down	DnaJ-1	PREDICTED: dnaJ protein homolog 1-like [Limulus polyphemus]	-	-	-	-	-	GO:0005515//protein binding	-
1	AJAP08563	4.45627	3.10208	691	1287	0.331	0.197	-0.5226	1.90275e-13	5.77238e-09	down	--	PREDICTED: collagen alpha-3(VI) chain-like isoform X5 [Aplysia californica]	-	-	-	-	-	-	-
1	AJAP24448	2.3965	3.70283	691	1287	0.221	0.226	0.627697	2.13395e-13	6.47378e-09	up	Ddx6	PREDICTED: ATP-dependent RNA helicase cgh-1 [Strongylocentrotus purpuratus]	Genetic Information Processing	Folding, sorting and degradation	ko03018//RNA degradation	K12614	-	GO:0017111//nucleoside-triphosphatase activity;GO:0032550//purine ribonucleoside binding	-
1	AJAP16346	6.75712	5.21548	691	1287	0.453	0.301	-0.373607	2.57558e-13	7.81353e-09	down	TSPAN3	PREDICTED: tetraspanin-3 [Strongylocentrotus purpuratus]	-	-	-	-	-	-	-
1	AJAP06590	1.52597	2.93589	691	1287	0.145	0.193	0.944076	2.78163e-13	8.43863e-09	up	Ccdc13	PREDICTED: coiled-coil domain-containing protein 13 isoform X2 [Strongylocentrotus purpuratus]	-	-	-	-	-	-	-
1	AJAP09309	3.20728	2.17667	691	1287	0.269	0.152	-0.559225	2.78532e-13	8.44984e-09	down	CRYAA	heat shock protein 26 [Apostichopus japonicus]	Genetic Information Processing;Organismal Systems	Folding, sorting and degradation;Aging	ko04141//Protein processing in endoplasmic reticulum;ko04213//Longevity regulating pathway - multiple species	K09542;K09542	GO:0016020//membrane;GO:0031674//I band;GO:0043231//intracellular membrane-bounded organelle	GO:0005515//protein binding	GO:0000302//response to reactive oxygen species;GO:0009892//negative regulation of metabolic process;GO:0010468//regulation of gene expression;GO:0010623//developmental programmed cell death;GO:0043010//camera-type eye development;GO:0043066//negative regulation of apoptotic process;GO:0043623//cellular protein complex assembly;GO:0044237//cellular metabolic process
1	AJAP26590	1.88637	1.28727	691	1287	0.178	0.087	-0.551301	2.99896e-13	9.09795e-09	down	Copb2	PREDICTED: coatomer subunit beta' [Strongylocentrotus purpuratus]	-	-	-	-	GO:0030120//vesicle coat	-	GO:0015031//protein transport;GO:0048193//Golgi vesicle transport
1	AJAP25204	2.37875	1.2692	691	1287	0.201	0.089	-0.90628	3.04942e-13	9.25104e-09	down	--	-	-	-	-	-	-	-	-
1	AJAP24807	24.8681	19.2279	691	1287	0.874	0.733	-0.371095	3.05801e-13	9.27709e-09	down	RPS16	40S ribosomal protein S16 [Myotis davidii]	Genetic Information Processing	Translation	ko03010//Ribosome	K02960	-	-	-
1	AJAP27850	0.912517	0.356094	691	1287	0.101	0.027	-1.35759	3.21791e-13	9.76217e-09	down	--	PREDICTED: transmembrane protein 35B-like isoform X2 [Branchiostoma belcheri]	-	-	-	-	-	-	-
1	AJAP27510	3.13407	1.89997	691	1287	0.258	0.136	-0.722059	3.27618e-13	9.93896e-09	down	--	-	-	-	-	-	-	-	-
1	AJAP16647	0.409934	1.7069	691	1287	0.042	0.132	2.05791	3.39801e-13	1.03085e-08	up	Arsi	PREDICTED: arylsulfatase B isoform X2 [Strongylocentrotus purpuratus]	Metabolism;Cellular Processes;Metabolism	Global and overview maps;Transport and catabolism;Glycan biosynthesis and metabolism	ko01100//Metabolic pathways;ko04142//Lysosome;ko00531//Glycosaminoglycan degradation	K01135;K01135;K01135	-	-	-
1	AJAP25840	2.28267	1.44688	691	1287	0.213	0.11	-0.657773	3.43683e-13	1.04263e-08	down	TMED10	PREDICTED: transmembrane emp24 domain-containing protein 10 [Strongylocentrotus purpuratus]	-	-	-	-	GO:0031224//intrinsic component of membrane	-	-
1	AJAP08046	4.93876	3.1737	691	1287	0.357	0.207	-0.637984	3.47921e-13	1.05549e-08	down	--	PREDICTED: enolase-phosphatase E1 isoform X2 [Strongylocentrotus purpuratus]	-	-	-	-	-	-	-
1	AJAP25156	10.14	7.68851	691	1287	0.586	0.412	-0.399278	3.52762e-13	1.07017e-08	down	ATP6V0C	PREDICTED: V-type proton ATPase 16 kDa proteolipid subunit [Larimichthys crocea]	Metabolism;Human Diseases;Cellular Processes;Cellular Processes;Human Diseases;Metabolism;Human Diseases;Human Diseases;Organismal Systems;Human Diseases;Organismal Systems	Global and overview maps;Infectious diseases;Transport and catabolism;Transport and catabolism;Infectious diseases;Energy metabolism;Infectious diseases;Infectious diseases;Nervous system;Immune diseases;Excretory system	ko01100//Metabolic pathways;ko05165//Human papillomavirus infection;ko04142//Lysosome;ko04145//Phagosome;ko05152//Tuberculosis;ko00190//Oxidative phosphorylation;ko05120//Epithelial cell signaling in Helicobacter pylori infection;ko05110//Vibrio cholerae infection;ko04721//Synaptic vesicle cycle;ko05323//Rheumatoid arthritis;ko04966//Collecting duct acid secretion	K02155;K02155;K02155;K02155;K02155;K02155;K02155;K02155;K02155;K02155;K02155	GO:0031224//intrinsic component of membrane;GO:0033177//proton-transporting two-sector ATPase complex, proton-transporting domain	GO:0015077//monovalent inorganic cation transmembrane transporter activity	GO:0015988//energy coupled proton transmembrane transport, against electrochemical gradient
1	AJAP25952	1.81558	1.08916	691	1287	0.187	0.089	-0.737224	3.72988e-13	1.13153e-08	down	Ssr1	PREDICTED: translocon-associated protein subunit alpha isoform X1 [Strongylocentrotus purpuratus]	Genetic Information Processing	Folding, sorting and degradation	ko04141//Protein processing in endoplasmic reticulum	K13249	-	-	-
1	AJAP09467	1.28761	0.402183	691	1287	0.122	0.033	-1.67877	3.86362e-13	1.17211e-08	down	UBC13	PREDICTED: NEDD8-conjugating enzyme UBC12-like [Acropora digitifera]	Genetic Information Processing	Folding, sorting and degradation	ko04120//Ubiquitin mediated proteolysis	K10579	-	-	-
1	AJAP29213	4.96158	2.34429	691	1287	0.224	0.098	-1.08165	4.05397e-13	1.22985e-08	down	Crim1	alpha-2 collagen [Strongylocentrotus purpuratus]	Human Diseases;Environmental Information Processing;Cellular Processes;Environmental Information Processing;Organismal Systems	Infectious diseases;Signal transduction;Cellular community - eukaryotes;Signaling molecules and interaction;Digestive system	ko05165//Human papillomavirus infection;ko04151//PI3K-Akt signaling pathway;ko04510//Focal adhesion;ko04512//ECM-receptor interaction;ko04974//Protein digestion and absorption	K19719;K19719;K19719;K19719;K19719	-	-	-
1	AJAP16408	1.52084	0.468059	691	1287	0.135	0.04	-1.7001	4.23378e-13	1.2844e-08	down	MVP	major vault protein [Strongylocentrotus purpuratus]	-	-	-	-	GO:0032991//macromolecular complex;GO:0043231//intracellular membrane-bounded organelle	-	-
1	AJAP07114	1.67786	0.960411	691	1287	0.156	0.068	-0.804899	5.49191e-13	1.66608e-08	down	Smpd2	PREDICTED: sphingomyelin phosphodiesterase 2-like [Aplysia californica]	Metabolism;Metabolism;Environmental Information Processing	Global and overview maps;Lipid metabolism;Signal transduction	ko01100//Metabolic pathways;ko00600//Sphingolipid metabolism;ko04071//Sphingolipid signaling pathway	K12351;K12351;K12351	-	-	-
1	AJAP09413	1.16149	0.686072	691	1287	0.122	0.047	-0.759544	7.08947e-13	2.15073e-08	down	fnbp1l	PREDICTED: formin-binding protein 1-like isoform X15 [Strongylocentrotus purpuratus]	-	-	-	-	-	-	-
1	AJAP16987	1.09348	0.519054	691	1287	0.109	0.033	-1.07498	8.23332e-13	2.49774e-08	down	Sub1	RNA polymerase II transcriptional coactivator [Riptortus pedestris]	-	-	-	-	-	-	-
1	AJAP09288	1.31678	0.609614	691	1287	0.126	0.043	-1.11105	9.49518e-13	2.88055e-08	down	Uqcrfs1	PREDICTED: cytochrome b-c1 complex subunit Rieske, mitochondrial [Strongylocentrotus purpuratus]	Metabolism;Organismal Systems;Human Diseases;Human Diseases;Human Diseases;Human Diseases;Metabolism;Organismal Systems	Global and overview maps;Environmental adaptation;Neurodegenerative diseases;Neurodegenerative diseases;Endocrine and metabolic diseases;Neurodegenerative diseases;Energy metabolism;Circulatory system	ko01100//Metabolic pathways;ko04714//Thermogenesis;ko05016//Huntington disease;ko05010//Alzheimer disease;ko04932//Non-alcoholic fatty liver disease (NAFLD);ko05012//Parkinson disease;ko00190//Oxidative phosphorylation;ko04260//Cardiac muscle contraction	K00411;K00411;K00411;K00411;K00411;K00411;K00411;K00411	GO:0016020//membrane	GO:0016491//oxidoreductase activity;GO:0051536//iron-sulfur cluster binding	GO:0044699//single-organism process
1	AJAP18089	7.30105	9.7679	691	1287	0.465	0.486	0.419945	1.08582e-12	3.29405e-08	up	--	PREDICTED: ski oncogene [Strongylocentrotus purpuratus]	-	-	-	-	-	-	-
1	AJAP18445	1.31842	0.771864	691	1287	0.124	0.05	-0.772394	1.13809e-12	3.45261e-08	down	Hspd1	heat shock protein 60 [Apostichopus japonicus]	Human Diseases;Genetic Information Processing;Organismal Systems;Human Diseases;Human Diseases	Infectious diseases;Folding, sorting and degradation;Aging;Infectious diseases;Endocrine and metabolic diseases	ko05152//Tuberculosis;ko03018//RNA degradation;ko04212//Longevity regulating pathway - worm;ko05134//Legionellosis;ko04940//Type I diabetes mellitus	K04077;K04077;K04077;K04077;K04077	GO:0005768//endosome;GO:0005783//endoplasmic reticulum;GO:0016021//integral component of membrane;GO:0019866//organelle inner membrane;GO:0019908//nuclear cyclin-dependent protein kinase holoenzyme complex;GO:0030141//secretory granule;GO:0044421//extracellular region part;GO:0044455//mitochondrial membrane part;GO:0098589//membrane region	GO:0003723//RNA binding;GO:0008289//lipid binding;GO:0032550//purine ribonucleoside binding;GO:0044389//ubiquitin-like protein ligase binding;GO:0046983//protein dimerization activity	GO:0002224//toll-like receptor signaling pathway;GO:0002367//cytokine production involved in immune response;GO:0002696//positive regulation of leukocyte activation;GO:0002711//positive regulation of T cell mediated immunity;GO:0009593//detection of chemical stimulus;GO:0031647//regulation of protein stability;GO:0032481//positive regulation of type I interferon production;GO:0034112//positive re…
1	AJAP02733	1.61131	0.88469	691	1287	0.151	0.062	-0.864992	1.16922e-12	3.54707e-08	down	--	ATP synthase subunit f, mitochondrial [Rana catesbeiana]	Metabolism;Organismal Systems;Metabolism	Global and overview maps;Environmental adaptation;Energy metabolism	ko01100//Metabolic pathways;ko04714//Thermogenesis;ko00190//Oxidative phosphorylation	K02130;K02130;K02130	-	-	-
1	AJAP26657	2.07668	1.42647	691	1287	0.191	0.101	-0.541825	1.16981e-12	3.54885e-08	down	--	-	-	-	-	-	-	-	-
1	AJAP03972	3.62639	2.22977	691	1287	0.284	0.153	-0.701639	1.2267e-12	3.72145e-08	down	F12	PREDICTED: limulus clotting factor C [Strongylocentrotus purpuratus]	Organismal Systems;Human Diseases	Immune system;Infectious diseases	ko04610//Complement and coagulation cascades;ko05150//Staphylococcus aureus infection	K01335;K01335	-	-	-
1	AJAP23482	1.27887	0.433117	691	1287	0.107	0.03	-1.56204	1.24814e-12	3.78647e-08	down	gst-5	sigma class glutathione-s-transferase 2 [Haliotis discus discus]	Metabolism;Human Diseases;Metabolism;Metabolism;Metabolism;Metabolism	Global and overview maps;Cancers;Metabolism of other amino acids;Xenobiotics biodegradation and metabolism;Lipid metabolism;Xenobiotics biodegradation and metabolism	ko01100//Metabolic pathways;ko05204//Chemical carcinogenesis;ko00480//Glutathione metabolism;ko00982//Drug metabolism - cytochrome P450;ko00590//Arachidonic acid metabolism;ko00980//Metabolism of xenobiotics by cytochrome P450	K04097;K04097;K04097;K04097;K04097;K04097	-	-	-
1	AJAP28341	2.14089	1.59032	691	1287	0.204	0.11	-0.428895	1.54656e-12	4.69181e-08	down	BRD2	PREDICTED: bromodomain-containing protein 2 isoform X2 [Strongylocentrotus purpuratus]	-	-	-	-	-	-	GO:0006355//regulation of transcription, DNA-templated
1	AJAP14425	1.81701	0.748452	691	1287	0.151	0.054	-1.27959	1.54703e-12	4.69322e-08	down	TUBB4B	PREDICTED: tubulin beta-4B chain isoform X4 [Acropora digitifera]	Cellular Processes;Cellular Processes;Human Diseases	Transport and catabolism;Cellular community - eukaryotes;Infectious diseases	ko04145//Phagosome;ko04540//Gap junction;ko05130//Pathogenic Escherichia coli infection	K07375;K07375;K07375	GO:0015630//microtubule cytoskeleton;GO:0031988//membrane-bounded vesicle;GO:0032991//macromolecular complex;GO:0043231//intracellular membrane-bounded organelle;GO:0044444//cytoplasmic part	GO:0003723//RNA binding;GO:0005198//structural molecule activity;GO:0017111//nucleoside-triphosphatase activity;GO:0032550//purine ribonucleoside binding;GO:0042287//MHC protein binding	GO:0001909//leukocyte mediated cytotoxicity;GO:0006458//'de novo' protein folding;GO:0007049//cell cycle;GO:0043623//cellular protein complex assembly
1	AJAP11160	1.87787	1.13096	691	1287	0.195	0.096	-0.731554	1.7463e-12	5.29776e-08	down	SRCR1	scavenger receptor cysteine-rich domain superfamily protein [Patiria pectinifera]	-	-	-	-	-	-	-
1	AJAP26433	2.42581	1.31566	691	1287	0.208	0.099	-0.882679	1.80066e-12	5.46267e-08	down	--	PREDICTED: uronyl 2-sulfotransferase [Strongylocentrotus purpuratus]	-	-	-	-	-	-	-
1	AJAP09891	1.8755	1.1372	691	1287	0.165	0.073	-0.72179	2.00533e-12	6.08356e-08	down	Rbm25	PREDICTED: RNA-binding protein 25 isoform X1 [Alligator mississippiensis]	Genetic Information Processing	Transcription	ko03040//Spliceosome	K12822	-	-	-
1	AJAP20254	1.60092	1.07763	691	1287	0.164	0.082	-0.571043	2.06986e-12	6.27932e-08	down	Hnrnph1	PREDICTED: heterogeneous nuclear ribonucleoprotein H [Callorhinchus milii]	-	-	-	-	GO:0005681//spliceosomal complex	GO:0003723//RNA binding	GO:0008380//RNA splicing;GO:0010468//regulation of gene expression
1	AJAP04623	1.13575	0.535882	691	1287	0.119	0.041	-1.08366	2.07022e-12	6.28042e-08	down	Sars	PREDICTED: serine--tRNA ligase, cytoplasmic [Strongylocentrotus purpuratus]	Genetic Information Processing	Translation	ko00970//Aminoacyl-tRNA biosynthesis	K01875	GO:0044424//intracellular part	GO:0004812//aminoacyl-tRNA ligase activity;GO:0032550//purine ribonucleoside binding	GO:0006418//tRNA aminoacylation for protein translation
1	AJAP20513	1.23484	0.613867	691	1287	0.135	0.051	-1.00833	2.22389e-12	6.7466e-08	down	Trpm2	PREDICTED: transient receptor potential cation channel subfamily M member 2 isoform X6 [Strongylocentrotus purpuratus]	Organismal Systems;Organismal Systems	Endocrine system;Immune system	ko04921//Oxytocin signaling pathway;ko04621//NOD-like receptor signaling pathway	K04977;K04977	-	-	GO:0044765//single-organism transport
1	AJAP22686	1.61173	3.58663	691	1287	0.143	0.223	1.15402	2.28249e-12	6.9244e-08	up	ANPEP	PREDICTED: aminopeptidase N [Strongylocentrotus purpuratus]	Metabolism;Metabolism;Organismal Systems;Organismal Systems	Global and overview maps;Metabolism of other amino acids;Endocrine system;Immune system	ko01100//Metabolic pathways;ko00480//Glutathione metabolism;ko04614//Renin-angiotensin system;ko04640//Hematopoietic cell lineage	K11140;K11140;K11140;K11140	-	-	-
1	AJAP20512	0.98228	0.749001	691	1287	0.119	0.057	-0.391165	2.52026e-12	7.64571e-08	down	selenof	PREDICTED: LOW QUALITY PROTEIN: 15 kDa selenoprotein-like [Saccoglossus kowalevskii]	-	-	-	-	GO:0043231//intracellular membrane-bounded organelle	GO:0016667//oxidoreductase activity, acting on a sulfur group of donors	-
1	AJAP07101	7.64067	5.56234	691	1287	0.47	0.315	-0.458006	2.58015e-12	7.82741e-08	down	Xbp1	PREDICTED: X-box-binding protein 1 isoform X1 [Nanorana parkeri]	Genetic Information Processing;Human Diseases;Human Diseases	Folding, sorting and degradation;Infectious diseases;Endocrine and metabolic diseases	ko04141//Protein processing in endoplasmic reticulum;ko05166//HTLV-I infection;ko04932//Non-alcoholic fatty liver disease (NAFLD)	K09027;K09027;K09027	GO:0005783//endoplasmic reticulum;GO:0031224//intrinsic component of membrane	GO:0000976//transcription regulatory region sequence-specific DNA binding;GO:0003700//transcription factor activity, sequence-specific DNA binding;GO:0008134//transcription factor binding;GO:0019899//enzyme binding;GO:0043548//phosphatidylinositol 3-kinase binding	GO:0001678//cellular glucose homeostasis;GO:0001820//serotonin secretion;GO:0002070//epithelial cell maturation;GO:0002639//positive regulation of immunoglobulin production;GO:0007584//response to nutrient;GO:0009267//cellular response to starvation;GO:0009628//response to abiotic stimulus;GO:0009750//response to fructose;GO:0009967//positive regulation of signal transduction;GO:0009968//negative…
1	AJAP19542	20.0877	10.7833	691	1287	0.63	0.479	-0.897508	2.86438e-12	8.68966e-08	down	--	PREDICTED: metalloproteinase inhibitor 3-like [Acropora digitifera]	-	-	-	-	-	-	-
1	AJAP25163	2.67554	1.71267	691	1287	0.21	0.11	-0.643581	2.96026e-12	8.98054e-08	down	CD163	PREDICTED: scavenger receptor cysteine-rich type 1 protein M160 [Equus asinus]	-	-	-	-	-	-	-
1	AJAP02183	3.51767	2.36174	691	1287	0.275	0.157	-0.574773	3.04689e-12	9.24334e-08	down	creb3l3a	PREDICTED: cyclic AMP-responsive element-binding protein 3-like protein 4 [Strongylocentrotus purpuratus]	Human Diseases;Environmental Information Processing;Organismal Systems;Environmental Information Processing;Human Diseases;Human Diseases;Human Diseases;Environmental Information Processing;Human Diseases;Organismal Systems;Organismal Systems;Human Diseases;Human Diseases;Organismal Systems;Environmental Information Processing;Human Diseases;Human Diseases;Organismal Systems;Environmental Informa…	Infectious diseases;Signal transduction;Environmental adaptation;Signal transduction;Neurodegenerative diseases;Infectious diseases;Cancers;Signal transduction;Endocrine and metabolic diseases;Endocrine system;Endocrine system;Endocrine and metabolic diseases;Infectious diseases;Nervous system;Signal transduction;Substance dependence;Cancers;Circulatory system;Signal transduction;Nervous system;E…	ko05165//Human papillomavirus infection;ko04151//PI3K-Akt signaling pathway;ko04714//Thermogenesis;ko04024//cAMP signaling pathway;ko05016//Huntington disease;ko05163//Human cytomegalovirus infection;ko05203//Viral carcinogenesis;ko04022//cGMP - PKG signaling pathway;ko04934//Cushing syndrome;ko04928//Parathyroid hormone synthesis, secretion and action;ko04915//Estrogen signaling pathway;ko04931/…	K09048;K09048;K09048;K09048;K09048;K09048;K09048;K09048;K09048;K09048;K09048;K09048;K09048;K09048;K09048;K09048;K09048;K09048;K09048;K09048;K09048;K09048;K09048;K09048;K09048;K09048;K09048;K09048;K09048;K09048;K09048	-	-	-
1	AJAP03499	31.2315	22.2144	691	1287	0.826	0.678	-0.491508	3.15754e-12	9.57902e-08	down	--	-	-	-	-	-	-	-	-
1	AJAP29607	20.5571	15.4194	691	1287	0.819	0.67	-0.414893	3.34428e-12	1.01455e-07	down	RPL35	PREDICTED: 60S ribosomal protein L35 [Strongylocentrotus purpuratus]	Genetic Information Processing	Translation	ko03010//Ribosome	K02918	GO:0015934//large ribosomal subunit	GO:0005198//structural molecule activity;GO:0044822//poly(A) RNA binding	GO:0000956//nuclear-transcribed mRNA catabolic process;GO:0006412//translation;GO:0006613//cotranslational protein targeting to membrane;GO:0016032//viral process;GO:0032774//RNA biosynthetic process;GO:0043624//cellular protein complex disassembly
1	AJAP09050	2.99033	5.23003	691	1287	0.211	0.253	0.806515	3.46987e-12	1.05266e-07	up	--	PREDICTED: sortilin-related receptor-like [Branchiostoma belcheri]	Environmental Information Processing;Cellular Processes;Organismal Systems	Signaling molecules and interaction;Cell motility;Immune system	ko04080//Neuroactive ligand-receptor interaction;ko04810//Regulation of actin cytoskeleton;ko04610//Complement and coagulation cascades	K01313;K01313;K01313	GO:0031981//nuclear lumen	-	-
1	AJAP21956	1.74376	0.847904	691	1287	0.148	0.057	-1.04023	3.58387e-12	1.08724e-07	down	hsp-16.41	heat shock protein 26 [Apostichopus japonicus]	Genetic Information Processing;Organismal Systems	Folding, sorting and degradation;Aging	ko04141//Protein processing in endoplasmic reticulum;ko04213//Longevity regulating pathway - multiple species	K09542;K09542	-	-	-
1	AJAP02800	0.798689	0.383373	691	1287	0.103	0.033	-1.05889	3.65634e-12	1.10922e-07	down	polyph	PREDICTED: proton-coupled amino acid transporter 1 [Strongylocentrotus purpuratus]	Organismal Systems	Digestive system	ko04974//Protein digestion and absorption	K14209	-	-	-
1	AJAP25225	1.6396	1.01021	691	1287	0.151	0.068	-0.698696	3.72337e-12	1.12956e-07	down	cs	Citrate synthase [Operophtera brumata]	Metabolism;Metabolism;Metabolism;Metabolism;Metabolism;Metabolism	Global and overview maps;Global and overview maps;Global and overview maps;Carbohydrate metabolism;Carbohydrate metabolism;Global and overview maps	ko01100//Metabolic pathways;ko01200//Carbon metabolism;ko01230//Biosynthesis of amino acids;ko00630//Glyoxylate and dicarboxylate metabolism;ko00020//Citrate cycle (TCA cycle);ko01210//2-Oxocarboxylic acid metabolism	K01647;K01647;K01647;K01647;K01647;K01647	-	GO:0016746//transferase activity, transferring acyl groups	GO:0005975//carbohydrate metabolic process;GO:0006101//citrate metabolic process
1	AJAP29651	1.76569	1.03064	691	1287	0.175	0.081	-0.776695	4.32397e-12	1.31176e-07	down	CP	PREDICTED: hephaestin-like protein 1 [Cyprinus carpio]	-	-	-	-	-	-	-
1	AJAP24211	11.2295	14.5972	691	1287	0.618	0.618	0.378396	4.51507e-12	1.36974e-07	up	Rpl28	PREDICTED: 60S ribosomal protein L28 [Elephantulus edwardii]	Genetic Information Processing	Translation	ko03010//Ribosome	K02903	-	-	-
1	AJAP16475	1.54884	0.725246	691	1287	0.137	0.052	-1.09465	4.66457e-12	1.41509e-07	down	Ets98B	Ets4 transcription factor [Strongylocentrotus purpuratus]	-	-	-	-	-	-	-
1	AJAP29849	1.03516	0.324092	691	1287	0.101	0.026	-1.67538	4.8491e-12	1.47107e-07	down	fcho2	PREDICTED: F-BAR domain only protein 2 isoform X10 [Strongylocentrotus purpuratus]	-	-	-	-	-	-	-
1	AJAP00558	1.70695	1.11673	691	1287	0.159	0.079	-0.612133	4.85661e-12	1.47335e-07	down	selenow	selenoprotein W [Xenopus tropicalis]	-	-	-	-	-	-	-
1	AJAP14905	4.09878	5.57534	691	1287	0.317	0.322	0.443864	4.93188e-12	1.49618e-07	up	IDH1	PREDICTED: isocitrate dehydrogenase [NADP] cytoplasmic isoform X2 [Strongylocentrotus purpuratus]	Metabolism;Cellular Processes;Metabolism;Human Diseases;Metabolism;Metabolism;Metabolism;Metabolism	Global and overview maps;Transport and catabolism;Global and overview maps;Cancers;Metabolism of other amino acids;Global and overview maps;Carbohydrate metabolism;Global and overview maps	ko01100//Metabolic pathways;ko04146//Peroxisome;ko01200//Carbon metabolism;ko05230//Central carbon metabolism in cancer;ko00480//Glutathione metabolism;ko01230//Biosynthesis of amino acids;ko00020//Citrate cycle (TCA cycle);ko01210//2-Oxocarboxylic acid metabolism	K00031;K00031;K00031;K00031;K00031;K00031;K00031;K00031	-	-	-
1	AJAP05921	9.26254	12.8659	691	1287	0.486	0.541	0.474074	4.96233e-12	1.50542e-07	up	H1F0	histone H3 [Exaiptasia pallida]	-	-	-	-	GO:0043229//intracellular organelle	-	-
1	AJAP28854	3.95957	5.14386	691	1287	0.317	0.322	0.377505	4.99531e-12	1.51543e-07	up	rps25	S25e ribosomal protein [Platystomos albinus]	Genetic Information Processing	Translation	ko03010//Ribosome	K02975	GO:0030529//intracellular ribonucleoprotein complex	-	-
1	AJAP00808	34.9168	21.7849	691	1287	0.754	0.629	-0.680591	5.20997e-12	1.58055e-07	down	THBS1	PREDICTED: thrombospondin-1 [Strongylocentrotus purpuratus]	Human Diseases;Environmental Information Processing;Human Diseases;Cellular Processes;Human Diseases;Environmental Information Processing;Cellular Processes;Environmental Information Processing;Cellular Processes;Environmental Information Processing;Human Diseases;Human Diseases	Infectious diseases;Signal transduction;Cancers;Cellular community - eukaryotes;Cancers;Signal transduction;Transport and catabolism;Signaling molecules and interaction;Cell growth and death;Signal transduction;Cancers;Infectious diseases	ko05165//Human papillomavirus infection;ko04151//PI3K-Akt signaling pathway;ko05206//MicroRNAs in cancer;ko04510//Focal adhesion;ko05205//Proteoglycans in cancer;ko04015//Rap1 signaling pathway;ko04145//Phagosome;ko04512//ECM-receptor interaction;ko04115//p53 signaling pathway;ko04350//TGF-beta signaling pathway;ko05219//Bladder cancer;ko05144//Malaria	K16857;K16857;K16857;K16857;K16857;K16857;K16857;K16857;K16857;K16857;K16857;K16857	-	-	-
1	AJAP20817	1.43553	0.823589	691	1287	0.149	0.064	-0.801583	6.18021e-12	1.87489e-07	down	impad1	PREDICTED: inositol monophosphatase 3 [Strongylocentrotus purpuratus]	Metabolism;Environmental Information Processing;Metabolism;Metabolism	Global and overview maps;Signal transduction;Carbohydrate metabolism;Energy metabolism	ko01100//Metabolic pathways;ko04070//Phosphatidylinositol signaling system;ko00562//Inositol phosphate metabolism;ko00920//Sulfur metabolism	K15759;K15759;K15759;K15759	-	GO:0052834//inositol monophosphate phosphatase activity	-
1	AJAP26800	1.39844	0.583107	691	1287	0.129	0.045	-1.26199	6.83431e-12	2.07332e-07	down	NOP56	PREDICTED: nucleolar protein 56 [Saccoglossus kowalevskii]	Genetic Information Processing	Translation	ko03008//Ribosome biogenesis in eukaryotes	K14564	-	-	-
1	AJAP09307	1.36284	0.831936	691	1287	0.14	0.063	-0.712076	7.24818e-12	2.19888e-07	down	Cdk5r1	PREDICTED: cyclin-dependent kinase 5 activator 1-like [Strongylocentrotus purpuratus]	Human Diseases;Human Diseases	Neurodegenerative diseases;Substance dependence	ko05010//Alzheimer disease;ko05030//Cocaine addiction	K11716;K11716	-	-	-
1	AJAP22871	1.47449	0.409063	691	1287	0.114	0.032	-1.84982	7.38202e-12	2.23948e-07	down	--	PREDICTED: ficolin-1 isoform X2 [Peromyscus maniculatus bairdii]	-	-	-	-	-	GO:0005488//binding	-
1	AJAP02769	1.28865	0.712872	691	1287	0.133	0.054	-0.854147	7.42391e-12	2.25219e-07	down	eif3c	PREDICTED: eukaryotic translation initiation factor 3 subunit C [Strongylocentrotus purpuratus]	Genetic Information Processing	Translation	ko03013//RNA transport	K03252	-	-	-
1	AJAP12537	1.76908	1.35728	691	1287	0.168	0.096	-0.38228	7.42898e-12	2.25373e-07	down	GSTO1	GST_omega-like protein [Strongylocentrotus droebachiensis]	Human Diseases;Human Diseases;Human Diseases;Human Diseases;Organismal Systems;Metabolism;Human Diseases;Metabolism;Human Diseases;Metabolism;Metabolism	Cancers;Cancers;Cardiovascular diseases;Cancers;Aging;Xenobiotics biodegradation and metabolism;Cancers;Metabolism of other amino acids;Drug resistance;Xenobiotics biodegradation and metabolism;Xenobiotics biodegradation and metabolism	ko05200//Pathways in cancer;ko05225//Hepatocellular carcinoma;ko05418//Fluid shear stress and atherosclerosis;ko05215//Prostate cancer;ko04212//Longevity regulating pathway - worm;ko00983//Drug metabolism - other enzymes;ko05204//Chemical carcinogenesis;ko00480//Glutathione metabolism;ko01524//Platinum drug resistance;ko00982//Drug metabolism - cytochrome P450;ko00980//Metabolism of xenobiotics b…	K00799;K00799;K00799;K00799;K00799;K00799;K00799;K00799;K00799;K00799;K00799	-	-	-
1	AJAP04714	2.06072	1.16466	691	1287	0.2	0.094	-0.823238	7.67323e-12	2.32783e-07	down	CTSB	cathepsin B [Apostichopus japonicus]	Cellular Processes;Cellular Processes;Organismal Systems;Cellular Processes;Organismal Systems;Organismal Systems	Transport and catabolism;Cell growth and death;Immune system;Transport and catabolism;Endocrine system;Immune system	ko04142//Lysosome;ko04210//Apoptosis;ko04621//NOD-like receptor signaling pathway;ko04140//Autophagy - animal;ko04924//Renin secretion;ko04612//Antigen processing and presentation	K01363;K01363;K01363;K01363;K01363;K01363	-	-	-
1	AJAP08134	2.58013	1.54869	691	1287	0.21	0.105	-0.736398	7.98758e-12	2.42319e-07	down	Atp5j	PREDICTED: ATP synthase-coupling factor 6, mitochondrial [Strongylocentrotus purpuratus]	Metabolism;Organismal Systems;Human Diseases;Human Diseases;Human Diseases;Metabolism	Global and overview maps;Environmental adaptation;Neurodegenerative diseases;Neurodegenerative diseases;Neurodegenerative diseases;Energy metabolism	ko01100//Metabolic pathways;ko04714//Thermogenesis;ko05016//Huntington disease;ko05010//Alzheimer disease;ko05012//Parkinson disease;ko00190//Oxidative phosphorylation	K02131;K02131;K02131;K02131;K02131;K02131	-	-	GO:0044765//single-organism transport
1	AJAP22504	1.58536	3.22633	691	1287	0.151	0.207	1.02508	8.06193e-12	2.44575e-07	up	--	-	-	-	-	-	-	-	-
1	AJAP00375	1.0326	0.509867	691	1287	0.109	0.039	-1.01808	1.07227e-11	3.25294e-07	down	ccnl2	PREDICTED: cyclin-L1 [Strongylocentrotus purpuratus]	-	-	-	-	-	-	GO:0010467//gene expression
1	AJAP04098	1.85855	3.61978	691	1287	0.087	0.201	0.961726	1.09947e-11	3.33545e-07	up	--	-	-	-	-	-	-	-	-
1	AJAP14575	1.48589	0.876937	691	1287	0.158	0.072	-0.760781	1.1039e-11	3.34889e-07	down	PIEZO2	PREDICTED: piezo-type mechanosensitive ion channel component 2 isoform X1 [Strongylocentrotus purpuratus]	-	-	-	-	-	-	-
1	AJAP25810	1.39271	1.84152	691	1287	0.149	0.128	0.403003	1.1421e-11	3.4648e-07	up	Srsf4	PREDICTED: serine/arginine-rich splicing factor 4-like isoform X1 [Saccoglossus kowalevskii]	Genetic Information Processing;Human Diseases	Transcription;Infectious diseases	ko03040//Spliceosome;ko05168//Herpes simplex infection	K12893;K12893	GO:0031981//nuclear lumen	GO:0003723//RNA binding	GO:0000377//RNA splicing, via transesterification reactions with bulged adenosine as nucleophile;GO:0006353//DNA-templated transcription, termination;GO:0006397//mRNA processing;GO:0006405//RNA export from nucleus;GO:0030097//hemopoiesis;GO:0033119//negative regulation of RNA splicing
1	AJAP24987	2.134	2.8691	691	1287	0.214	0.211	0.42704	1.19473e-11	3.62447e-07	up	--	PREDICTED: LOW QUALITY PROTEIN: laminin subunit gamma-1 [Strongylocentrotus purpuratus]	Human Diseases;Human Diseases;Environmental Information Processing;Cellular Processes;Environmental Information Processing;Human Diseases;Human Diseases;Human Diseases;Human Diseases	Cancers;Infectious diseases;Signal transduction;Cellular community - eukaryotes;Signaling molecules and interaction;Infectious diseases;Neurodegenerative diseases;Cancers;Infectious diseases	ko05200//Pathways in cancer;ko05165//Human papillomavirus infection;ko04151//PI3K-Akt signaling pathway;ko04510//Focal adhesion;ko04512//ECM-receptor interaction;ko05145//Toxoplasmosis;ko05020//Prion diseases;ko05222//Small cell lung cancer;ko05146//Amoebiasis	K05635;K05635;K05635;K05635;K05635;K05635;K05635;K05635;K05635	-	-	-
1	AJAP29962	1.56851	3.48942	691	1287	0.139	0.216	1.15359	1.27099e-11	3.85581e-07	up	Arsa	PREDICTED: arylsulfatase A [Strongylocentrotus purpuratus]	Cellular Processes;Metabolism	Transport and catabolism;Lipid metabolism	ko04142//Lysosome;ko00600//Sphingolipid metabolism	K01134;K01134	-	-	-
1	AJAP28903	1.3712	0.468105	691	1287	0.116	0.035	-1.55054	1.40542e-11	4.26361e-07	down	--	PREDICTED: protein big brother-like [Limulus polyphemus]	-	-	-	-	-	-	-
1	AJAP05821	4.39219	1.71946	691	1287	0.198	0.085	-1.35299	1.45855e-11	4.42479e-07	down	--	pinhead-like protein precursor [Saccoglossus kowalevskii]	-	-	-	-	-	-	-
1	AJAP07511	2.28469	1.44895	691	1287	0.198	0.102	-0.656996	1.59133e-11	4.82761e-07	down	gus	PREDICTED: SPRY domain-containing SOCS box protein 4 [Strongylocentrotus purpuratus]	-	-	-	-	-	-	-
1	AJAP07039	0.748134	2.29278	691	1287	0.069	0.159	1.61573	1.59779e-11	4.84722e-07	up	--	-	-	-	-	-	-	-	-
1	AJAP18600	1.16724	0.625427	691	1287	0.117	0.044	-0.900185	1.60478e-11	4.86842e-07	down	PSMA6	PREDICTED: proteasome subunit alpha type-6 isoform X1 [Jaculus jaculus]	Genetic Information Processing	Folding, sorting and degradation	ko03050//Proteasome	K02730	GO:0031981//nuclear lumen;GO:0031988//membrane-bounded vesicle;GO:0036464//cytoplasmic ribonucleoprotein granule;GO:0043234//protein complex;GO:0044449//contractile fiber part	GO:0003676//nucleic acid binding;GO:0004175//endopeptidase activity;GO:0008134//transcription factor binding	GO:0019941//modification-dependent protein catabolic process;GO:0051091//positive regulation of sequence-specific DNA binding transcription factor activity
1	AJAP19432	3.44929	1.80708	691	1287	0.256	0.13	-0.93264	1.74277e-11	5.28705e-07	down	ACSL4	PREDICTED: long-chain-fatty-acid--CoA ligase 4-like isoform X1 [Branchiostoma belcheri]	Metabolism;Organismal Systems;Cellular Processes;Organismal Systems;Metabolism;Metabolism;Organismal Systems;Cellular Processes;Metabolism	Global and overview maps;Environmental adaptation;Transport and catabolism;Endocrine system;Global and overview maps;Lipid metabolism;Endocrine system;Cell growth and death;Lipid metabolism	ko01100//Metabolic pathways;ko04714//Thermogenesis;ko04146//Peroxisome;ko03320//PPAR signaling pathway;ko01212//Fatty acid metabolism;ko00071//Fatty acid degradation;ko04920//Adipocytokine signaling pathway;ko04216//Ferroptosis;ko00061//Fatty acid biosynthesis	K01897;K01897;K01897;K01897;K01897;K01897;K01897;K01897;K01897	-	-	-
1	AJAP19881	1.58689	0.764041	691	1287	0.135	0.054	-1.05448	1.80758e-11	5.48366e-07	down	SNRPB	PREDICTED: small nuclear ribonucleoprotein-associated protein B [Eufriesea mexicana]	Genetic Information Processing;Human Diseases	Transcription;Immune diseases	ko03040//Spliceosome;ko05322//Systemic lupus erythematosus	K11086;K11086	GO:0044424//intracellular part	-	-
1	AJAP03232	8.84044	6.595	691	1287	0.531	0.377	-0.422744	1.96714e-11	5.96771e-07	down	rpl11	PREDICTED: 60S ribosomal protein L11 [Biomphalaria glabrata]	Genetic Information Processing	Translation	ko03010//Ribosome	K02868	GO:0030529//intracellular ribonucleoprotein complex	-	GO:0010467//gene expression;GO:0012501//programmed cell death;GO:0030099//myeloid cell differentiation;GO:0033500//carbohydrate homeostasis
1	AJAP29401	3.26985	4.89816	691	1287	0.287	0.331	0.583013	2.48392e-11	7.53545e-07	up	SORL1	PREDICTED: sortilin-related receptor-like [Saccoglossus kowalevskii]	-	-	-	-	-	-	-
1	AJAP14449	0.43259	1.60285	691	1287	0.049	0.118	1.88957	2.63876e-11	8.00521e-07	up	ITGB1	PREDICTED: integrin beta-1-A [Strongylocentrotus purpuratus]	Human Diseases;Human Diseases;Environmental Information Processing;Cellular Processes;Human Diseases;Environmental Information Processing;Cellular Processes;Cellular Processes;Human Diseases;Organismal Systems;Human Diseases;Environmental Information Processing;Cellular Processes;Human Diseases;Organismal Systems;Human Diseases;Human Diseases;Human Diseases;Organismal Systems;Environmental Inform…	Cancers;Infectious diseases;Signal transduction;Cellular community - eukaryotes;Cancers;Signal transduction;Cell motility;Transport and catabolism;Cardiovascular diseases;Development;Cardiovascular diseases;Signaling molecules and interaction;Cellular community - eukaryotes;Infectious diseases;Immune system;Cancers;Infectious diseases;Cardiovascular diseases;Immune system;Signaling molecules and …	ko05200//Pathways in cancer;ko05165//Human papillomavirus infection;ko04151//PI3K-Akt signaling pathway;ko04510//Focal adhesion;ko05205//Proteoglycans in cancer;ko04015//Rap1 signaling pathway;ko04810//Regulation of actin cytoskeleton;ko04145//Phagosome;ko05410//Hypertrophic cardiomyopathy (HCM);ko04360//Axon guidance;ko05414//Dilated cardiomyopathy (DCM);ko04512//ECM-receptor interaction;ko04530…	K05719;K05719;K05719;K05719;K05719;K05719;K05719;K05719;K05719;K05719;K05719;K05719;K05719;K05719;K05719;K05719;K05719;K05719;K05719;K05719;K05719;K05719;K05719;K05719	-	-	-
1	AJAP15628	2.45711	1.35177	691	1287	0.21	0.103	-0.862115	2.79868e-11	8.49035e-07	down	Hnrnpul1	PREDICTED: heterogeneous nuclear ribonucleoprotein U-like protein 1 isoform X1 [Sinocyclocheilus anshuiensis]	-	-	-	-	-	-	-
1	AJAP29363	37.9833	27.0731	691	1287	0.881	0.8	-0.488506	2.80571e-11	8.51168e-07	down	--	-	-	-	-	-	-	-	-
1	AJAP03418	1.0499	0.695987	691	1287	0.116	0.053	-0.593127	3.53513e-11	1.07245e-06	down	Chd5	PREDICTED: chromodomain-helicase-DNA-binding protein Mi-2 homolog [Strongylocentrotus purpuratus]	-	-	-	-	GO:0000118//histone deacetylase complex;GO:0005815//microtubule organizing center	GO:0003723//RNA binding;GO:0004386//helicase activity;GO:0046872//metal ion binding	GO:0006355//regulation of transcription, DNA-templated;GO:0031023//microtubule organizing center organization;GO:0051276//chromosome organization
1	AJAP05118	1.2827	1.68348	691	1287	0.142	0.122	0.39226	4.34238e-11	1.31735e-06	up	--	-	-	-	-	-	-	-	-
1	AJAP04325	2.64059	2.04382	691	1287	0.223	0.131	-0.369595	4.51064e-11	1.36839e-06	down	RARB	PREDICTED: retinoic acid receptor beta-like [Saccoglossus kowalevskii]	Human Diseases;Human Diseases;Human Diseases;Human Diseases	Cancers;Cancers;Cancers;Cancers	ko05200//Pathways in cancer;ko05226//Gastric cancer;ko05222//Small cell lung cancer;ko05223//Non-small cell lung cancer	K08528;K08528;K08528;K08528	-	-	-
1	AJAP15302	1.09542	0.668273	691	1287	0.109	0.045	-0.712971	4.53018e-11	1.37432e-06	down	pygo	PREDICTED: pygopus homolog 2 [Strongylocentrotus purpuratus]	-	-	-	-	-	-	-
1	AJAP12756	2.27006	2.93443	691	1287	0.198	0.169	0.370353	5.33679e-11	1.61902e-06	up	--	PREDICTED: ubiquitin-associated protein 2 isoform X1 [Strongylocentrotus purpuratus]	-	-	-	-	-	-	-
1	AJAP07538	3.51176	5.73177	691	1287	0.263	0.347	0.706787	5.59367e-11	1.69695e-06	up	--	PREDICTED: keratin-associated protein 5-8-like [Branchiostoma belcheri]	-	-	-	-	-	-	-
1	AJAP28731	1.65994	1.17605	691	1287	0.166	0.091	-0.497181	5.65319e-11	1.71501e-06	down	Laptm4a	PREDICTED: lysosomal-associated transmembrane protein 4A [Strongylocentrotus purpuratus]	Cellular Processes	Transport and catabolism	ko04142//Lysosome	K12387	-	-	-
1	AJAP08735	2.67555	1.48686	691	1287	0.181	0.086	-0.847571	5.73781e-11	1.74068e-06	down	Bmper	Zonadhesin, partial [Haliaeetus albicilla]	-	-	-	-	-	-	GO:0044763//single-organism cellular process;GO:0050794//regulation of cellular process
1	AJAP26419	0.978768	0.517724	691	1287	0.111	0.041	-0.918783	5.76721e-11	1.7496e-06	down	HMCN1	PREDICTED: LOW QUALITY PROTEIN: hemicentin-1, partial [Falco peregrinus]	-	-	-	-	-	-	-
1	AJAP24520	1.41615	0.987832	691	1287	0.139	0.069	-0.519639	5.99286e-11	1.81805e-06	down	skap1	PREDICTED: src kinase-associated phosphoprotein 2-A [Strongylocentrotus purpuratus]	-	-	-	-	-	-	-
1	AJAP23417	1.70868	2.89062	691	1287	0.162	0.185	0.758498	6.15996e-11	1.86875e-06	up	TGFBR2	PREDICTED: TGF-beta receptor type-2 [Strongylocentrotus purpuratus]	Human Diseases;Cellular Processes;Environmental Information Processing;Human Diseases;Cellular Processes;Human Diseases;Cellular Processes;Human Diseases;Human Diseases;Environmental Information Processing;Environmental Information Processing;Organismal Systems;Human Diseases;Human Diseases;Organismal Systems;Human Diseases;Human Diseases;Human Diseases;Environmental Information Processing;Organi…	Cancers;Transport and catabolism;Signal transduction;Infectious diseases;Cellular community - eukaryotes;Cancers;Cell growth and death;Cancers;Cancers;Signal transduction;Signal transduction;Endocrine system;Infectious diseases;Endocrine and metabolic diseases;Development;Cancers;Cancers;Cancers;Signal transduction;Immune system;Signaling molecules and interaction	ko05200//Pathways in cancer;ko04144//Endocytosis;ko04010//MAPK signaling pathway;ko05166//HTLV-I infection;ko04520//Adherens junction;ko05225//Hepatocellular carcinoma;ko04218//Cellular senescence;ko05202//Transcriptional misregulation in cancers;ko05226//Gastric cancer;ko04390//Hippo signaling pathway;ko04068//FoxO signaling pathway;ko04926//Relaxin signaling pathway;ko05142//Chagas disease (Ame…	K04388;K04388;K04388;K04388;K04388;K04388;K04388;K04388;K04388;K04388;K04388;K04388;K04388;K04388;K04388;K04388;K04388;K04388;K04388;K04388;K04388	-	-	-
1	AJAP10287	1.32051	1.88553	691	1287	0.133	0.122	0.513871	6.40167e-11	1.94207e-06	up	mig-15	PREDICTED: misshapen-like kinase 1 isoform X1 [Strongylocentrotus purpuratus]	Environmental Information Processing	Signal transduction	ko04013//MAPK signaling pathway - fly	K08840	-	-	-
1	AJAP19017	0.72959	1.91427	691	1287	0.078	0.141	1.39164	6.6232e-11	2.00928e-06	up	Chst1	PREDICTED: carbohydrate sulfotransferase 5-like [Strongylocentrotus purpuratus]	Metabolism	Glycan biosynthesis and metabolism	ko00532//Glycosaminoglycan biosynthesis - chondroitin sulfate / dermatan sulfate	K01020	-	-	-
1	AJAP04668	6.00668	8.58016	691	1287	0.394	0.432	0.514437	7.67562e-11	2.32855e-06	up	--	PREDICTED: steroidogenic acute regulatory protein, mitochondrial-like [Strongylocentrotus purpuratus]	-	-	-	-	-	-	-
1	AJAP06559	2.64535	4.3141	691	1287	0.221	0.269	0.705603	7.94929e-11	2.41158e-06	up	CCT4	PREDICTED: T-complex protein 1 subunit delta [Strongylocentrotus purpuratus]	-	-	-	-	-	-	-
1	AJAP29528	1.88262	1.20425	691	1287	0.184	0.095	-0.64461	8.07545e-11	2.44985e-06	down	Dcst1	PREDICTED: DC-STAMP domain-containing protein 2-like [Lingula anatina]	-	-	-	-	-	-	-
1	AJAP26225	1.26341	0.771602	691	1287	0.123	0.056	-0.711391	9.96252e-11	3.02233e-06	down	Chmp4b	PREDICTED: charged multivesicular body protein 4c [Drosophila kikkawai]	Cellular Processes;Cellular Processes	Transport and catabolism;Cell growth and death	ko04144//Endocytosis;ko04217//Necroptosis	K12194;K12194	GO:0005768//endosome;GO:0016020//membrane	-	GO:0006810//transport;GO:0010948//negative regulation of cell cycle process;GO:0032502//developmental process
1	AJAP26515	0.920227	2.10274	691	1287	0.096	0.141	1.19221	1.04877e-10	3.18166e-06	up	MAN2B1	PREDICTED: lysosomal alpha-mannosidase [Strongylocentrotus purpuratus]	Cellular Processes;Metabolism	Transport and catabolism;Glycan biosynthesis and metabolism	ko04142//Lysosome;ko00511//Other glycan degradation	K12311;K12311	-	GO:0016798//hydrolase activity, acting on glycosyl bonds	-
1	AJAP09861	3.24852	1.80387	691	1287	0.203	0.099	-0.848685	1.08742e-10	3.2989e-06	down	C1qtnf12	PREDICTED: adipolin [Strongylocentrotus purpuratus]	-	-	-	-	-	-	-
1	AJAP03668	1.93248	3.07351	691	1287	0.179	0.189	0.669431	1.14338e-10	3.46866e-06	up	GLDC	PREDICTED: glycine dehydrogenase (decarboxylating), mitochondrial [Strongylocentrotus purpuratus]	Metabolism;Metabolism;Metabolism;Metabolism	Global and overview maps;Global and overview maps;Amino acid metabolism;Carbohydrate metabolism	ko01100//Metabolic pathways;ko01200//Carbon metabolism;ko00260//Glycine, serine and threonine metabolism;ko00630//Glyoxylate and dicarboxylate metabolism	K00281;K00281;K00281;K00281	GO:0043231//intracellular membrane-bounded organelle	GO:0016642//oxidoreductase activity, acting on the CH-NH2 group of donors, disulfide as acceptor;GO:0043168//anion binding	GO:0006544//glycine metabolic process
1	AJAP08092	5.11775	3.68125	691	1287	0.389	0.257	-0.475315	1.16305e-10	3.52835e-06	down	--	PREDICTED: zinc metalloproteinase-disintegrin agkistin isoform X2 [Strongylocentrotus purpuratus]	-	-	-	-	-	-	-
1	AJAP05410	1.67268	1.15605	691	1287	0.152	0.078	-0.532957	1.2027e-10	3.64862e-06	down	ETFA	PREDICTED: electron transfer flavoprotein subunit alpha, mitochondrial-like [Branchiostoma belcheri]	-	-	-	-	-	GO:0000166//nucleotide binding	-
1	AJAP14921	1.09766	0.594693	691	1287	0.11	0.043	-0.884217	1.22591e-10	3.71905e-06	down	--	PREDICTED: up-regulated during skeletal muscle growth protein 5 [Saimiri boliviensis boliviensis]	-	-	-	-	-	-	-
1	AJAP04471	1.04177	0.501235	691	1287	0.111	0.041	-1.05548	1.29858e-10	3.9395e-06	down	Rdx	PREDICTED: radixin [Saccoglossus kowalevskii]	Human Diseases;Human Diseases;Cellular Processes;Cellular Processes	Cancers;Cancers;Cell motility;Cellular community - eukaryotes	ko05206//MicroRNAs in cancer;ko05205//Proteoglycans in cancer;ko04810//Regulation of actin cytoskeleton;ko04530//Tight junction	K05762;K05762;K05762;K05762	GO:0005902//microvillus;GO:0005924//cell-substrate adherens junction;GO:0031252//cell leading edge;GO:0031988//membrane-bounded vesicle;GO:0032155//cell division site part;GO:0043232//intracellular non-membrane-bounded organelle;GO:0044421//extracellular region part;GO:0044459//plasma membrane part;GO:0060187//cell pole	GO:0003723//RNA binding;GO:0008092//cytoskeletal protein binding	GO:0001885//endothelial cell development;GO:0008105//asymmetric protein localization;GO:0010467//gene expression;GO:0030031//cell projection assembly;GO:0030835//negative regulation of actin filament depolymerization
1	AJAP04059	0.382088	1.59721	691	1287	0.033	0.113	2.06357	1.31042e-10	3.97542e-06	up	--	PREDICTED: EF-hand calcium-binding domain-containing protein 1-like [Xenopus laevis]	-	-	-	-	-	-	-
1	AJAP00825	3.38156	4.91341	691	1287	0.266	0.282	0.539036	1.35583e-10	4.11317e-06	up	Pim1	PREDICTED: LOW QUALITY PROTEIN: serine/threonine-protein kinase pim-1-like [Strongylocentrotus purpuratus]	Human Diseases;Human Diseases;Human Diseases;Human Diseases;Environmental Information Processing	Cancers;Cancers;Endocrine and metabolic diseases;Cancers;Signal transduction	ko05200//Pathways in cancer;ko05206//MicroRNAs in cancer;ko04933//AGE-RAGE signaling pathway in diabetic complications;ko05221//Acute myeloid leukemia;ko04630//Jak-STAT signaling pathway	K04702;K04702;K04702;K04702;K04702	-	GO:0004672//protein kinase activity	GO:0044707//single-multicellular organism process
1	AJAP02030	4.53395	7.55216	691	1287	0.292	0.375	0.736119	1.35676e-10	4.11599e-06	up	SLC22A8	PREDICTED: solute carrier family 22 member 3 [Strongylocentrotus purpuratus]	Human Diseases	Cancers	ko05231//Choline metabolism in cancer	K08202	-	-	-
1	AJAP08502	1.31867	0.801887	691	1287	0.119	0.05	-0.717611	1.35922e-10	4.12348e-06	down	--	-	Environmental Information Processing	Signal transduction	ko04310//Wnt signaling pathway	K04494	-	-	-
1	AJAP23147	1.83951	1.22655	691	1287	0.182	0.099	-0.584714	1.37796e-10	4.18031e-06	down	--	PREDICTED: myosin-10-like isoform X4 [Saccoglossus kowalevskii]	Cellular Processes;Cellular Processes;Organismal Systems;Human Diseases	Cell motility;Cellular community - eukaryotes;Circulatory system;Infectious diseases	ko04810//Regulation of actin cytoskeleton;ko04530//Tight junction;ko04270//Vascular smooth muscle contraction;ko05132//Salmonella infection	K10352;K10352;K10352;K10352	-	-	-
1	AJAP13486	0.305978	1.38709	691	1287	0.029	0.103	2.18057	1.42303e-10	4.31703e-06	up	ANXA4	Annexin-B9, partial [Eufriesea mexicana]	-	-	-	-	GO:0044464//cell part	-	-
1	AJAP10434	1.56067	0.67823	691	1287	0.14	0.054	-1.20231	1.48511e-10	4.50537e-06	down	Lmnb2	B-type nuclear lamin [Lytechinus variegatus, Peptide, 456 aa] [Lytechinus variegatus]	Cellular Processes;Cellular Processes	Cell growth and death;Cell growth and death	ko04210//Apoptosis;ko04214//Apoptosis - fly	K07611;K07611	GO:0044464//cell part	-	-
1	AJAP03050	2.658	2.0321	691	1287	0.224	0.134	-0.387373	1.50932e-10	4.57883e-06	down	--	PREDICTED: PHD finger protein rhinoceros [Oreochromis niloticus]	-	-	-	-	-	-	-
1	AJAP18450	1.32677	0.781962	691	1287	0.126	0.054	-0.762747	1.53216e-10	4.64812e-06	down	IDH2	PREDICTED: isocitrate dehydrogenase [NADP], mitochondrial isoform X1 [Strongylocentrotus purpuratus]	Metabolism;Cellular Processes;Metabolism;Human Diseases;Metabolism;Metabolism;Metabolism;Metabolism	Global and overview maps;Transport and catabolism;Global and overview maps;Cancers;Metabolism of other amino acids;Global and overview maps;Carbohydrate metabolism;Global and overview maps	ko01100//Metabolic pathways;ko04146//Peroxisome;ko01200//Carbon metabolism;ko05230//Central carbon metabolism in cancer;ko00480//Glutathione metabolism;ko01230//Biosynthesis of amino acids;ko00020//Citrate cycle (TCA cycle);ko01210//2-Oxocarboxylic acid metabolism	K00031;K00031;K00031;K00031;K00031;K00031;K00031;K00031	-	GO:0000166//nucleotide binding;GO:0004448//isocitrate dehydrogenase activity;GO:0046872//metal ion binding	GO:0006101//citrate metabolic process
1	AJAP27174	3.18243	2.05457	691	1287	0.242	0.137	-0.63129	1.63433e-10	4.95806e-06	down	Act5C	actin [Apostichopus japonicus]	Cellular Processes;Human Diseases;Environmental Information Processing;Organismal Systems;Cellular Processes;Organismal Systems;Cellular Processes;Cellular Processes;Human Diseases;Cellular Processes;Organismal Systems;Human Diseases;Human Diseases;Cellular Processes;Human Diseases;Human Diseases;Environmental Information Processing;Organismal Systems;Human Diseases;Human Diseases;Human Diseases;…	Cellular community - eukaryotes;Cancers;Signal transduction;Environmental adaptation;Cell motility;Endocrine system;Transport and catabolism;Cellular community - eukaryotes;Cancers;Cell growth and death;Endocrine system;Cardiovascular diseases;Cardiovascular diseases;Cellular community - eukaryotes;Infectious diseases;Cardiovascular diseases;Signal transduction;Immune system;Infectious diseases;C…	ko04510//Focal adhesion;ko05205//Proteoglycans in cancer;ko04015//Rap1 signaling pathway;ko04714//Thermogenesis;ko04810//Regulation of actin cytoskeleton;ko04919//Thyroid hormone signaling pathway;ko04145//Phagosome;ko04520//Adherens junction;ko05225//Hepatocellular carcinoma;ko04210//Apoptosis;ko04921//Oxytocin signaling pathway;ko05410//Hypertrophic cardiomyopathy (HCM);ko05414//Dilated cardiom…	K05692;K05692;K05692;K05692;K05692;K05692;K05692;K05692;K05692;K05692;K05692;K05692;K05692;K05692;K05692;K05692;K05692;K05692;K05692;K05692;K05692;K05692;K05692;K05692;K05692;K05692;K05692;K05692;K05692	-	-	-
1	AJAP10480	23.9928	18.4163	691	1287	0.842	0.715	-0.381617	1.70587e-10	5.1751e-06	down	RPL30	ribosomal protein L30 [Apostichopus japonicus]	Genetic Information Processing	Translation	ko03010//Ribosome	K02908	-	-	-
1	AJAP14182	1.15255	0.612641	691	1287	0.116	0.044	-0.911714	1.87298e-10	5.68207e-06	down	ZNF318	PREDICTED: serine/arginine repetitive matrix protein 2 [Strongylocentrotus purpuratus]	-	-	-	-	-	-	-
1	AJAP04913	1.34296	0.474489	691	1287	0.117	0.038	-1.50097	2.01793e-10	6.1218e-06	down	--	-	-	-	-	-	-	-	-
1	AJAP10443	6.17964	4.6918	691	1287	0.433	0.299	-0.39738	2.01899e-10	6.12502e-06	down	TMBIM6	PREDICTED: bax inhibitor 1 isoform X1 [Poecilia latipinna]	-	-	-	-	-	-	-
1	AJAP11587	1.72912	1.07443	691	1287	0.166	0.08	-0.686467	2.02356e-10	6.13887e-06	down	--	PREDICTED: V-type proton ATPase subunit S1-like [Branchiostoma belcheri]	Metabolism;Human Diseases;Cellular Processes;Cellular Processes;Human Diseases;Human Diseases;Metabolism;Human Diseases;Human Diseases;Human Diseases	Global and overview maps;Infectious diseases;Transport and catabolism;Transport and catabolism;Infectious diseases;Infectious diseases;Energy metabolism;Infectious diseases;Infectious diseases;Immune diseases	ko01100//Metabolic pathways;ko05165//Human papillomavirus infection;ko04142//Lysosome;ko04145//Phagosome;ko05152//Tuberculosis;ko05161//Hepatitis B;ko00190//Oxidative phosphorylation;ko05120//Epithelial cell signaling in Helicobacter pylori infection;ko05110//Vibrio cholerae infection;ko05323//Rheumatoid arthritis	K03662;K03662;K03662;K03662;K03662;K03662;K03662;K03662;K03662;K03662	-	-	-
1	AJAP17913	1.71877	0.687284	691	1287	0.12	0.04	-1.3224	2.12758e-10	6.45445e-06	down	ADGRG7	PREDICTED: G-protein coupled receptor 64-like [Strongylocentrotus purpuratus]	-	-	-	-	-	-	-
1	AJAP04707	2.32684	3.7757	691	1287	0.203	0.249	0.69837	2.12837e-10	6.45683e-06	up	Iqgap1	PREDICTED: ras GTPase-activating-like protein IQGAP2, partial [Nestor notabilis]	Human Diseases;Cellular Processes;Cellular Processes	Cancers;Cell motility;Cellular community - eukaryotes	ko05205//Proteoglycans in cancer;ko04810//Regulation of actin cytoskeleton;ko04520//Adherens junction	K16848;K16848;K16848	-	-	-
1	AJAP27068	1.25154	0.561977	691	1287	0.117	0.042	-1.15512	2.30561e-10	6.99452e-06	down	CYP17A1	PREDICTED: steroid 17-alpha-hydroxylase/17,20 lyase [Strongylocentrotus purpuratus]	-	-	-	-	-	-	-
1	AJAP24266	1.2411	2.7294	691	1287	0.119	0.19	1.13696	2.3705e-10	7.19138e-06	up	GPAM	PREDICTED: glycerol-3-phosphate acyltransferase 1, mitochondrial [Strongylocentrotus purpuratus]	Metabolism;Metabolism;Metabolism	Global and overview maps;Lipid metabolism;Lipid metabolism	ko01100//Metabolic pathways;ko00564//Glycerophospholipid metabolism;ko00561//Glycerolipid metabolism	K00629;K00629;K00629	-	-	-
1	AJAP30072	1.37203	2.36382	691	1287	0.132	0.127	0.784808	2.69729e-10	8.18276e-06	up	--	PREDICTED: neuronal membrane glycoprotein M6-a-like isoform X1 [Branchiostoma belcheri]	-	-	-	-	-	-	-
1	AJAP05470	21.95	34.0092	691	1287	0.56	0.614	0.631701	2.73694e-10	8.30306e-06	up	C3	complement component 3-2 [Apostichopus japonicus]	Cellular Processes;Human Diseases;Human Diseases;Human Diseases;Human Diseases;Human Diseases;Human Diseases;Organismal Systems;Human Diseases;Human Diseases;Human Diseases;Human Diseases	Transport and catabolism;Cancers;Infectious diseases;Infectious diseases;Infectious diseases;Infectious diseases;Infectious diseases;Immune system;Infectious diseases;Infectious diseases;Immune diseases;Infectious diseases	ko04145//Phagosome;ko05203//Viral carcinogenesis;ko05167//Kaposi sarcoma-associated herpesvirus infection;ko05168//Herpes simplex infection;ko05152//Tuberculosis;ko05134//Legionellosis;ko05142//Chagas disease (American trypanosomiasis);ko04610//Complement and coagulation cascades;ko05140//Leishmaniasis;ko05133//Pertussis;ko05322//Systemic lupus erythematosus;ko05150//Staphylococcus aureus infecti…	K03990;K03990;K03990;K03990;K03990;K03990;K03990;K03990;K03990;K03990;K03990;K03990	-	-	-
1	AJAP14776	2.06823	1.60969	691	1287	0.2	0.12	-0.361617	2.87646e-10	8.72633e-06	down	--	-	-	-	-	-	-	-	-
1	AJAP26822	6.58217	4.17119	691	1287	0.414	0.267	-0.658105	2.95908e-10	8.97695e-06	down	MELTF	melanotransferrin 4 [Holothuria glaberrima]	-	-	-	-	-	-	-
1	AJAP10395	2.28566	1.16069	691	1287	0.195	0.092	-0.977626	3.03413e-10	9.20463e-06	down	Ust	PREDICTED: uronyl 2-sulfotransferase [Strongylocentrotus purpuratus]	Metabolism	Glycan biosynthesis and metabolism	ko00532//Glycosaminoglycan biosynthesis - chondroitin sulfate / dermatan sulfate	K03193	-	-	-
1	AJAP29749	2.19155	1.40091	691	1287	0.203	0.109	-0.64559	3.38355e-10	1.02647e-05	down	--	PREDICTED: CDC42 small effector protein 2-like isoform X2 [Lingula anatina]	-	-	-	-	-	-	-
1	AJAP27012	1.17902	0.737028	691	1287	0.122	0.055	-0.677794	3.48903e-10	1.05847e-05	down	Srsf4	PREDICTED: serine/arginine-rich splicing factor 4-like isoform X4 [Branchiostoma belcheri]	Genetic Information Processing;Human Diseases	Transcription;Infectious diseases	ko03040//Spliceosome;ko05168//Herpes simplex infection	K12893;K12893	-	GO:0003676//nucleic acid binding	-
1	AJAP20823	2.91601	2.00624	691	1287	0.252	0.152	-0.539505	3.65353e-10	1.10837e-05	down	actr2a	PREDICTED: actin-related protein 2 isoform X2 [Strongylocentrotus purpuratus]	Cellular Processes	Cellular community - eukaryotes	ko04530//Tight junction	K17260	GO:0043232//intracellular non-membrane-bounded organelle;GO:0043234//protein complex	GO:0008092//cytoskeletal protein binding;GO:0032550//purine ribonucleoside binding	GO:0045010//actin nucleation
1	AJAP01504	1.56835	0.886488	691	1287	0.113	0.044	-0.823077	3.7705e-10	1.14386e-05	down	EIF5B	PREDICTED: eukaryotic translation initiation factor 5B [Strongylocentrotus purpuratus]	Genetic Information Processing	Translation	ko03013//RNA transport	K03243	-	GO:0003723//RNA binding;GO:0017111//nucleoside-triphosphatase activity;GO:0032550//purine ribonucleoside binding	-
1	AJAP07041	2.59039	4.13598	691	1287	0.21	0.226	0.675058	3.87216e-10	1.1747e-05	up	--	nuclear factor 1 [Holothuria glaberrima]	-	-	-	-	-	-	-
1	AJAP14884	1.03319	0.750184	691	1287	0.109	0.051	-0.461786	3.92031e-10	1.1893e-05	down	CCDC170	PREDICTED: coiled-coil domain-containing protein 170 [Strongylocentrotus purpuratus]	-	-	-	-	-	-	-
1	AJAP25864	3.38005	5.217	691	1287	0.268	0.312	0.626179	3.93832e-10	1.19477e-05	up	Mxd4	PREDICTED: max-interacting protein 1 isoform X2 [Strongylocentrotus purpuratus]	-	-	-	-	-	-	-
1	AJAP16486	0.972858	0.455605	691	1287	0.101	0.035	-1.09445	4.04473e-10	1.22705e-05	down	DNAJC3	PREDICTED: dnaJ homolog subfamily C member 3-like [Aplysia californica]	Genetic Information Processing;Human Diseases	Folding, sorting and degradation;Infectious diseases	ko04141//Protein processing in endoplasmic reticulum;ko05164//Influenza A	K09523;K09523	-	-	-
1	AJAP24551	1.76489	0.560246	691	1287	0.117	0.039	-1.65545	4.35317e-10	1.32062e-05	down	--	PREDICTED: hyalin [Strongylocentrotus purpuratus]	Human Diseases;Human Diseases;Human Diseases;Organismal Systems;Human Diseases;Human Diseases;Environmental Information Processing;Human Diseases;Organismal Systems;Organismal Systems	Cancers;Infectious diseases;Cancers;Endocrine system;Cancers;Drug resistance;Signal transduction;Neurodegenerative diseases;Immune system;Development	ko05200//Pathways in cancer;ko05165//Human papillomavirus infection;ko05206//MicroRNAs in cancer;ko04919//Thyroid hormone signaling pathway;ko05224//Breast cancer;ko01522//Endocrine resistance;ko04330//Notch signaling pathway;ko05020//Prion diseases;ko04658//Th1 and Th2 cell differentiation;ko04320//Dorso-ventral axis formation	K02599;K02599;K02599;K02599;K02599;K02599;K02599;K02599;K02599;K02599	-	-	-
1	AJAP10423	1.12519	0.577363	691	1287	0.123	0.049	-0.962623	4.42049e-10	1.34105e-05	down	wscd1	PREDICTED: WSC domain-containing protein 2-like [Saccoglossus kowalevskii]	-	-	-	-	-	-	-
1	AJAP29116	2.87149	1.95782	691	1287	0.216	0.121	-0.55255	5.02541e-10	1.52456e-05	down	Clta	PREDICTED: clathrin light chain A [Strongylocentrotus purpuratus]	Cellular Processes;Human Diseases;Cellular Processes;Human Diseases;Organismal Systems;Organismal Systems	Transport and catabolism;Neurodegenerative diseases;Transport and catabolism;Infectious diseases;Nervous system;Excretory system	ko04144//Endocytosis;ko05016//Huntington disease;ko04142//Lysosome;ko05100//Bacterial invasion of epithelial cells;ko04721//Synaptic vesicle cycle;ko04961//Endocrine and other factor-regulated calcium reabsorption	K04644;K04644;K04644;K04644;K04644;K04644	GO:0016020//membrane;GO:0044464//cell part	-	-
1	AJAP16026	3.19725	1.834	691	1287	0.255	0.138	-0.801838	5.02642e-10	1.52486e-05	down	CERS1	PREDICTED: ceramide synthase 1 isoform X1 [Strongylocentrotus purpuratus]	Metabolism;Metabolism;Environmental Information Processing	Global and overview maps;Lipid metabolism;Signal transduction	ko01100//Metabolic pathways;ko00600//Sphingolipid metabolism;ko04071//Sphingolipid signaling pathway	K04710;K04710;K04710	-	-	-
1	AJAP01116	1.13782	0.797083	691	1287	0.119	0.058	-0.513477	5.10212e-10	1.54783e-05	down	MTCH2	PREDICTED: mitochondrial carrier homolog 2-like [Saccoglossus kowalevskii]	-	-	-	-	-	-	-
1	AJAP04837	4.1555	2.80116	691	1287	0.284	0.168	-0.568995	5.17341e-10	1.56946e-05	down	--	-	-	-	-	-	-	-	-
1	AJAP02674	1.25521	1.67545	691	1287	0.133	0.12	0.416621	5.21641e-10	1.5825e-05	up	tmem98	PREDICTED: transmembrane protein 98 [Strongylocentrotus purpuratus]	-	-	-	-	-	-	-
1	AJAP30171	2.95366	3.96593	691	1287	0.243	0.235	0.425157	5.3377e-10	1.6193e-05	up	CREBRF	PREDICTED: CREB3 regulatory factor-like, partial [Leptonychotes weddellii]	-	-	-	-	GO:0044451//nucleoplasm part	GO:0005488//binding	GO:0006357//regulation of transcription from RNA polymerase II promoter;GO:0009896//positive regulation of catabolic process;GO:0009968//negative regulation of signal transduction;GO:0015031//protein transport;GO:0032386//regulation of intracellular transport;GO:0033554//cellular response to stress;GO:0071310//cellular response to organic substance
1	AJAP14200	1.49834	0.854122	691	1287	0.139	0.062	-0.810851	5.51675e-10	1.67362e-05	down	eef1b	Wu:fj06d02 protein [Xenopus laevis]	-	-	-	-	-	-	-
1	AJAP30337	2.46509	1.86184	691	1287	0.213	0.127	-0.404912	6.07653e-10	1.84344e-05	down	V-SRC	Proto-oncogene tyrosine-protein kinase Src [Tupaia chinensis]	Cellular Processes	Cellular community - eukaryotes	ko04520//Adherens junction	K05705	GO:0005886//plasma membrane;GO:0043231//intracellular membrane-bounded organelle;GO:0044444//cytoplasmic part	GO:0005102//receptor binding;GO:0016301//kinase activity	GO:0006468//protein phosphorylation;GO:0007166//cell surface receptor signaling pathway;GO:0007275//multicellular organism development;GO:0009966//regulation of signal transduction;GO:0010033//response to organic substance;GO:0022607//cellular component assembly;GO:0035556//intracellular signal transduction;GO:0043066//negative regulation of apoptotic process;GO:0044087//regulation of cellular co…
1	AJAP16269	1.17784	0.624251	691	1287	0.113	0.046	-0.915951	6.5028e-10	1.97276e-05	down	sumo3	small ubiquitin-related modifier 3, partial [Apostichopus japonicus]	Genetic Information Processing;Human Diseases	Translation;Cardiovascular diseases	ko03013//RNA transport;ko05418//Fluid shear stress and atherosclerosis	K12160;K12160	GO:0044424//intracellular part	-	-
1	AJAP00115	0.980012	0.650218	691	1287	0.11	0.051	-0.591875	6.66927e-10	2.02326e-05	down	pam-a	PREDICTED: peptidyl-glycine alpha-amidating monooxygenase B isoform X2 [Strongylocentrotus purpuratus]	-	-	-	-	-	GO:0003824//catalytic activity	-
1	AJAP21351	1.69589	1.14604	691	1287	0.165	0.089	-0.565387	6.94712e-10	2.10755e-05	down	EHD1	PREDICTED: EH domain-containing protein 1-like [Saccoglossus kowalevskii]	Cellular Processes	Transport and catabolism	ko04144//Endocytosis	K12483	-	-	-
1	AJAP03462	1.57189	0.939261	691	1287	0.149	0.071	-0.742904	7.23056e-10	2.19354e-05	down	--	PREDICTED: acyl-CoA-binding protein-like [Saccoglossus kowalevskii]	-	-	-	-	-	-	-
1	AJAP30080	1.61464	0.889799	691	1287	0.143	0.063	-0.859664	7.44966e-10	2.26e-05	down	--	-	-	-	-	-	-	-	-
1	AJAP08180	1.68923	1.1941	691	1287	0.174	0.096	-0.500441	8.26326e-10	2.50683e-05	down	SLC35F6	PREDICTED: solute carrier family 35 member F6-like [Branchiostoma belcheri]	-	-	-	-	GO:0016020//membrane;GO:0043227//membrane-bounded organelle	-	GO:0044765//single-organism transport
1	AJAP11725	0.981824	0.741718	691	1287	0.116	0.06	-0.404595	9.33573e-10	2.83218e-05	down	ina-1	PREDICTED: integrin alpha-6 isoform X2 [Strongylocentrotus purpuratus]	Human Diseases;Environmental Information Processing;Cellular Processes;Cellular Processes;Human Diseases;Human Diseases;Environmental Information Processing;Human Diseases	Infectious diseases;Signal transduction;Cellular community - eukaryotes;Cell motility;Cardiovascular diseases;Cardiovascular diseases;Signaling molecules and interaction;Cardiovascular diseases	ko05165//Human papillomavirus infection;ko04151//PI3K-Akt signaling pathway;ko04510//Focal adhesion;ko04810//Regulation of actin cytoskeleton;ko05410//Hypertrophic cardiomyopathy (HCM);ko05414//Dilated cardiomyopathy (DCM);ko04512//ECM-receptor interaction;ko05412//Arrhythmogenic right ventricular cardiomyopathy (ARVC)	K06583;K06583;K06583;K06583;K06583;K06583;K06583;K06583	-	-	-
1	AJAP23465	1.35565	2.1968	691	1287	0.136	0.146	0.696412	9.48893e-10	2.87866e-05	up	Flna	PREDICTED: filamin-C isoform X6 [Pygocentrus nattereri]	Environmental Information Processing;Cellular Processes;Human Diseases;Human Diseases	Signal transduction;Cellular community - eukaryotes;Cancers;Infectious diseases	ko04010//MAPK signaling pathway;ko04510//Focal adhesion;ko05205//Proteoglycans in cancer;ko05132//Salmonella infection	K04437;K04437;K04437;K04437	-	-	GO:0044763//single-organism cellular process
1	AJAP01558	1.36103	0.808244	691	1287	0.127	0.058	-0.751834	9.60585e-10	2.91413e-05	down	TBCA	Tubulin-specific chaperone A [Exaiptasia pallida]	-	-	-	-	-	-	-
1	AJAP18988	1.54609	1.19624	691	1287	0.155	0.085	-0.37011	1.05295e-09	3.19433e-05	down	Adipor1	PREDICTED: adiponectin receptor protein 1-like [Saccoglossus kowalevskii]	-	-	-	-	-	-	-
1	AJAP10224	5.28539	7.83869	691	1287	0.339	0.416	0.568603	1.16998e-09	3.54938e-05	up	CUBN	PREDICTED: CUB and sushi domain-containing protein 2 [Strongylocentrotus purpuratus]	Organismal Systems	Digestive system	ko04977//Vitamin digestion and absorption	K14616	-	-	-
1	AJAP25415	1.04076	0.686955	691	1287	0.109	0.049	-0.599354	1.20594e-09	3.65847e-05	down	U2SURP	PREDICTED: U2 snRNP-associated SURP motif-containing protein isoform X1 [Monodelphis domestica]	Genetic Information Processing	Transcription	ko03040//Spliceosome	K12842	-	GO:0003676//nucleic acid binding	-
1	AJAP25621	1.72647	1.23927	691	1287	0.159	0.086	-0.478339	1.24866e-09	3.78807e-05	down	ARCN1	coatomer subunit delta [Saccoglossus kowalevskii]	-	-	-	-	GO:0005798//Golgi-associated vesicle;GO:0030117//membrane coat;GO:0030135//coated vesicle	-	GO:0015031//protein transport;GO:0048193//Golgi vesicle transport
1	AJAP08710	1.38556	1.02351	691	1287	0.151	0.083	-0.436943	1.29053e-09	3.91507e-05	down	commd6	PREDICTED: COMM domain-containing protein 6 isoform X1 [Strongylocentrotus purpuratus]	-	-	-	-	-	-	-
1	AJAP01467	2.11308	1.30799	691	1287	0.2	0.106	-0.691992	1.38967e-09	4.21584e-05	down	--	-	-	-	-	-	-	-	-
1	AJAP04363	1.57957	0.99748	691	1287	0.149	0.074	-0.663175	1.46104e-09	4.43237e-05	down	CYC1	PREDICTED: cytochrome c1, heme protein, mitochondrial [Strongylocentrotus purpuratus]	Metabolism;Organismal Systems;Human Diseases;Human Diseases;Human Diseases;Human Diseases;Metabolism;Organismal Systems	Global and overview maps;Environmental adaptation;Neurodegenerative diseases;Neurodegenerative diseases;Endocrine and metabolic diseases;Neurodegenerative diseases;Energy metabolism;Circulatory system	ko01100//Metabolic pathways;ko04714//Thermogenesis;ko05016//Huntington disease;ko05010//Alzheimer disease;ko04932//Non-alcoholic fatty liver disease (NAFLD);ko05012//Parkinson disease;ko00190//Oxidative phosphorylation;ko04260//Cardiac muscle contraction	K00413;K00413;K00413;K00413;K00413;K00413;K00413;K00413	-	GO:0046906//tetrapyrrole binding	-
1	AJAP13900	1.12241	0.865532	691	1287	0.127	0.068	-0.374935	1.66694e-09	5.05701e-05	down	Antxr2	PREDICTED: LOW QUALITY PROTEIN: anthrax toxin receptor 1 [Strongylocentrotus purpuratus]	Organismal Systems	Immune system	ko04621//NOD-like receptor signaling pathway	K20909	-	-	-
1	AJAP19707	1.27629	0.757797	691	1287	0.132	0.061	-0.752071	1.67901e-09	5.09362e-05	down	TXNDC5	Protein disulfide isomerase PDI5 [Giardia lamblia P15]	Genetic Information Processing	Folding, sorting and degradation	ko04141//Protein processing in endoplasmic reticulum	K13984	-	-	-
1	AJAP00721	9.50339	6.63337	691	1287	0.501	0.358	-0.5187	1.79072e-09	5.43249e-05	down	--	PREDICTED: uncharacterized protein LOC578221 [Strongylocentrotus purpuratus]	-	-	-	-	-	-	-
1	AJAP09357	2.42637	1.64197	691	1287	0.224	0.13	-0.56337	1.82823e-09	5.5463e-05	down	Ggh	PREDICTED: gamma-glutamyl hydrolase-like isoform X1 [Scleropages formosus]	Human Diseases;Metabolism	Drug resistance;Metabolism of cofactors and vitamins	ko01523//Antifolate resistance;ko00790//Folate biosynthesis	K01307;K01307	-	-	-
1	AJAP25903	4.12363	2.18737	691	1287	0.239	0.127	-0.914718	1.97766e-09	5.99962e-05	down	Fcn1	fibrinogen-like protein A [Apostichopus japonicus]	-	-	-	-	-	-	-
1	AJAP15814	1.75751	2.5803	691	1287	0.172	0.184	0.554004	2.09421e-09	6.35321e-05	up	SORT1	PREDICTED: sortilin-like isoform X2 [Branchiostoma belcheri]	Cellular Processes;Organismal Systems;Organismal Systems	Transport and catabolism;Nervous system;Digestive system	ko04142//Lysosome;ko04722//Neurotrophin signaling pathway;ko04979//Cholesterol metabolism	K12388;K12388;K12388	-	-	-
1	AJAP10889	2.70345	1.88522	691	1287	0.22	0.127	-0.520069	2.11625e-09	6.42007e-05	down	TUB2	alpha-tubulin [Seriatopora hystrix]	Cellular Processes;Cellular Processes;Cellular Processes;Cellular Processes;Human Diseases	Transport and catabolism;Cell growth and death;Cellular community - eukaryotes;Cellular community - eukaryotes;Infectious diseases	ko04145//Phagosome;ko04210//Apoptosis;ko04530//Tight junction;ko04540//Gap junction;ko05130//Pathogenic Escherichia coli infection	K07374;K07374;K07374;K07374;K07374	GO:0015630//microtubule cytoskeleton;GO:0032991//macromolecular complex	GO:0005198//structural molecule activity;GO:0032550//purine ribonucleoside binding	GO:0043623//cellular protein complex assembly;GO:0044763//single-organism cellular process
1	AJAP22498	1.89336	2.73913	691	1287	0.181	0.19	0.532763	2.1205e-09	6.43297e-05	up	ALG5	Dolichyl-phosphate beta-glucosyltransferase, partial [Crassostrea gigas]	Metabolism;Metabolism	Global and overview maps;Glycan biosynthesis and metabolism	ko01100//Metabolic pathways;ko00510//N-Glycan biosynthesis	K00729;K00729	-	GO:0016740//transferase activity	-
1	AJAP07951	0.997057	0.514406	691	1287	0.111	0.044	-0.954769	2.18293e-09	6.62237e-05	down	ERP44	PREDICTED: endoplasmic reticulum resident protein 44 [Strongylocentrotus purpuratus]	-	-	-	-	-	-	-
1	AJAP03403	2.21951	3.15721	691	1287	0.213	0.216	0.50841	2.20966e-09	6.70344e-05	up	Folh1	PREDICTED: glutamate carboxypeptidase 2-like [Saccoglossus kowalevskii]	-	-	-	-	GO:0016020//membrane	GO:0070011//peptidase activity, acting on L-amino acid peptides	GO:0019538//protein metabolic process;GO:0042981//regulation of apoptotic process
1	AJAP06437	1.7665	1.23543	691	1287	0.162	0.089	-0.515878	2.50808e-09	7.60878e-05	down	SIFaR	PREDICTED: gastrin/cholecystokinin type B receptor-like [Strongylocentrotus purpuratus]	-	-	-	-	-	-	-
1	AJAP14298	1.98955	1.17384	691	1287	0.185	0.097	-0.761212	2.5119e-09	7.62035e-05	down	--	PREDICTED: kiSS-1 receptor, partial [Fukomys damarensis]	Environmental Information Processing	Signaling molecules and interaction	ko04080//Neuroactive ligand-receptor interaction	K08374	-	-	-
1	AJAP01003	2.1378	1.57583	691	1287	0.156	0.084	-0.440014	2.66044e-09	8.07099e-05	down	METAP2	PREDICTED: methionine aminopeptidase 2-like isoform X2 [Saccoglossus kowalevskii]	-	-	-	-	GO:0044424//intracellular part	GO:0004177//aminopeptidase activity;GO:0008237//metallopeptidase activity;GO:0043169//cation binding	GO:0002244//hematopoietic progenitor cell differentiation;GO:0006464//cellular protein modification process;GO:0007166//cell surface receptor signaling pathway
1	AJAP14087	1.40543	1.95103	691	1287	0.149	0.142	0.473226	2.67688e-09	8.12086e-05	up	--	-	-	-	-	-	-	-	-
1	AJAP29635	3.49371	5.9703	691	1287	0.258	0.285	0.773047	2.67898e-09	8.12723e-05	up	--	PREDICTED: leucine-rich repeat and coiled-coil domain-containing protein PF07_0014-like [Hydra vulgaris]	-	-	-	-	-	-	-
1	AJAP25675	2.92055	1.93362	691	1287	0.242	0.144	-0.594937	2.77687e-09	8.4242e-05	down	SOD1	Cu-Zn superoxide dismutase [Apostichopus japonicus]	Human Diseases;Cellular Processes;Human Diseases;Organismal Systems;Human Diseases	Neurodegenerative diseases;Transport and catabolism;Neurodegenerative diseases;Aging;Neurodegenerative diseases	ko05016//Huntington disease;ko04146//Peroxisome;ko05020//Prion diseases;ko04213//Longevity regulating pathway - multiple species;ko05014//Amyotrophic lateral sclerosis (ALS)	K04565;K04565;K04565;K04565;K04565	-	-	-
1	AJAP10587	1.8535	2.3942	691	1287	0.185	0.168	0.369287	2.80222e-09	8.50111e-05	up	--	-	-	-	-	-	-	-	-
1	AJAP13065	1.05115	0.574368	691	1287	0.107	0.044	-0.871922	3.00116e-09	9.10463e-05	down	TLN2	PREDICTED: talin-1 isoform X6 [Strongylocentrotus purpuratus]	Cellular Processes;Environmental Information Processing;Human Diseases;Organismal Systems	Cellular community - eukaryotes;Signal transduction;Infectious diseases;Immune system	ko04510//Focal adhesion;ko04015//Rap1 signaling pathway;ko05166//HTLV-I infection;ko04611//Platelet activation	K06271;K06271;K06271;K06271	-	GO:0005515//protein binding	-
1	AJAP12446	1.16204	0.672832	691	1287	0.11	0.045	-0.788339	3.13312e-09	9.50496e-05	down	lin28a	PREDICTED: protein lin-28 homolog isoform X2 [Strongylocentrotus purpuratus]	-	-	-	-	-	-	-
1	AJAP13156	1.65643	1.10058	691	1287	0.151	0.08	-0.58981	3.4778e-09	0.000105506	down	HSP110	heat shock protein 110 [Strongylocentrotus franciscanus]	Cellular Processes;Organismal Systems	Cellular community - eukaryotes;Immune system	ko04530//Tight junction;ko04612//Antigen processing and presentation	K09489;K09489	-	-	-
1	AJAP26997	2.19105	3.47827	691	1287	0.185	0.211	0.666745	3.4864e-09	0.000105767	up	Zfhx4	PREDICTED: zinc finger homeobox protein 4 isoform X2 [Strongylocentrotus purpuratus]	Cellular Processes	Cellular community - eukaryotes	ko04550//Signaling pathways regulating pluripotency of stem cells	K09378	-	GO:0005488//binding	-
1	AJAP27230	0.921249	0.65749	691	1287	0.103	0.051	-0.486623	3.55425e-09	0.000107825	down	EIF4G2	PREDICTED: eukaryotic translation initiation factor 4 gamma 2-like isoform X4 [Branchiostoma belcheri]	Genetic Information Processing;Human Diseases	Translation;Cardiovascular diseases	ko03013//RNA transport;ko05416//Viral myocarditis	K03260;K03260	-	-	-
1	AJAP19343	2.14414	3.30127	691	1287	0.182	0.209	0.622626	3.91003e-09	0.000118619	up	SELENOP	PREDICTED: LOW QUALITY PROTEIN: selenoprotein P [Strongylocentrotus purpuratus]	-	-	-	-	-	-	-
1	AJAP04184	1.95104	1.27905	691	1287	0.171	0.094	-0.609171	3.91939e-09	0.000118902	down	RPS11	PREDICTED: 40S ribosomal protein S11-like [Saccoglossus kowalevskii]	Genetic Information Processing	Translation	ko03010//Ribosome	K02949	-	-	-
1	AJAP08115	2.29623	1.40738	691	1287	0.185	0.098	-0.706255	3.93133e-09	0.000119265	down	RPS20	PREDICTED: 40S ribosomal protein S20 [Strongylocentrotus purpuratus]	Genetic Information Processing	Translation	ko03010//Ribosome	K02969	GO:0031988//membrane-bounded vesicle;GO:0044391//ribosomal subunit	GO:0003723//RNA binding;GO:0005198//structural molecule activity	GO:0010467//gene expression
1	AJAP06660	4.60392	3.10612	691	1287	0.266	0.161	-0.56775	4.14276e-09	0.000125679	down	WFIKKN2	PREDICTED: WAP, Kazal, immunoglobulin, Kunitz and NTR domain-containing protein 2-like [Strongylocentrotus purpuratus]	-	-	-	-	-	-	-
1	AJAP07446	1.30538	1.88918	691	1287	0.136	0.131	0.533291	4.156e-09	0.000126081	up	Rassf1	PREDICTED: ras association domain-containing protein 1 isoform X3 [Strongylocentrotus purpuratus]	-	-	-	-	-	-	GO:0044763//single-organism cellular process;GO:0050794//regulation of cellular process;GO:0051716//cellular response to stimulus
1	AJAP24114	1.07866	0.800487	691	1287	0.11	0.057	-0.430297	4.46839e-09	0.000135558	down	Ftcd	PREDICTED: formimidoyltransferase-cyclodeaminase-like [Lingula anatina]	Metabolism;Metabolism;Metabolism	Global and overview maps;Amino acid metabolism;Metabolism of cofactors and vitamins	ko01100//Metabolic pathways;ko00340//Histidine metabolism;ko00670//One carbon pool by folate	K13990;K13990;K13990	-	-	GO:0008152//metabolic process
1	AJAP25814	1.93063	1.09677	691	1287	0.158	0.074	-0.815807	4.52415e-09	0.000137249	down	--	PREDICTED: uncharacterized protein LOC763129 [Strongylocentrotus purpuratus]	-	-	-	-	-	-	-
1	AJAP17901	1.09515	1.59968	691	1287	0.111	0.105	0.546653	5.27535e-09	0.000160038	up	Secisbp2l	PREDICTED: lysine-specific demethylase 6B [Strongylocentrotus purpuratus]	-	-	-	-	-	-	-
1	AJAP20403	0.532658	1.82511	691	1287	0.055	0.108	1.7767	5.45414e-09	0.000165462	up	NFKB1	NF-kappaB inhibitor-like protein [Saccoglossus kowalevskii]	Human Diseases;Organismal Systems;Organismal Systems;Organismal Systems;Organismal Systems;Organismal Systems;Organismal Systems	Infectious diseases;Nervous system;Immune system;Immune system;Endocrine system;Immune system;Immune system	ko05169//Epstein-Barr virus infection;ko04722//Neurotrophin signaling pathway;ko04658//Th1 and Th2 cell differentiation;ko04660//T cell receptor signaling pathway;ko04920//Adipocytokine signaling pathway;ko04662//B cell receptor signaling pathway;ko04659//Th17 cell differentiation	K05872;K05872;K05872;K05872;K05872;K05872;K05872	-	-	-
1	AJAP23366	1.83424	1.25565	691	1287	0.162	0.082	-0.54675	5.51243e-09	0.000167231	down	Acin1	PREDICTED: apoptotic chromatin condensation inducer in the nucleus [Strongylocentrotus purpuratus]	Genetic Information Processing;Genetic Information Processing;Genetic Information Processing	Translation;Transcription;Translation	ko03013//RNA transport;ko03040//Spliceosome;ko03015//mRNA surveillance pathway	K12875;K12875;K12875	-	-	-
1	AJAP17213	1.63448	0.883478	691	1287	0.137	0.062	-0.887563	5.92335e-09	0.000179697	down	STIP1	PREDICTED: stress-induced-phosphoprotein 1-like [Limulus polyphemus]	Human Diseases	Neurodegenerative diseases	ko05020//Prion diseases	K09553	-	-	-
1	AJAP10145	1.24377	0.925379	691	1287	0.136	0.072	-0.426607	6.10449e-09	0.000185192	down	neur	PREDICTED: protein neuralized-like [Branchiostoma belcheri]	-	-	-	-	-	-	-
1	AJAP08714	1.1295	0.819945	691	1287	0.113	0.059	-0.462088	6.25272e-09	0.000189689	down	Chac1	PREDICTED: glutathione-specific gamma-glutamylcyclotransferase 1 [Gekko japonicus]	Metabolism;Metabolism	Global and overview maps;Metabolism of other amino acids	ko01100//Metabolic pathways;ko00480//Glutathione metabolism	K07232;K07232	-	-	GO:0044763//single-organism cellular process;GO:0050789//regulation of biological process
1	AJAP17296	0.564478	1.58697	691	1287	0.055	0.113	1.49129	6.25348e-09	0.000189712	up	Khdc4	PREDICTED: UPF0469 protein KIAA0907 homolog isoform X3 [Callorhinchus milii]	-	-	-	-	-	-	-
1	AJAP20242	7.28443	10.1003	691	1287	0.433	0.477	0.471513	6.37452e-09	0.000193384	up	--	PREDICTED: mucin-17 [Strongylocentrotus purpuratus]	-	-	-	-	-	-	-
1	AJAP18775	3.58436	2.73897	691	1287	0.271	0.177	-0.388082	6.41411e-09	0.000194585	down	ETS1	Ets transcription factor 1 [Echinocardium cordatum]	Human Diseases;Environmental Information Processing;Human Diseases;Cellular Processes;Environmental Information Processing;Organismal Systems;Human Diseases	Cancers;Signal transduction;Infectious diseases;Cell growth and death;Signal transduction;Development;Cancers	ko05200//Pathways in cancer;ko04014//Ras signaling pathway;ko05166//HTLV-I infection;ko04218//Cellular senescence;ko04013//MAPK signaling pathway - fly;ko04320//Dorso-ventral axis formation;ko05211//Renal cell carcinoma	K02678;K02678;K02678;K02678;K02678;K02678;K02678	-	-	GO:0010468//regulation of gene expression;GO:0044763//single-organism cellular process;GO:0048522//positive regulation of cellular process
1	AJAP07299	0.973432	0.450368	691	1287	0.103	0.037	-1.11198	6.86144e-09	0.000208155	down	Lipf	PREDICTED: gastric triacylglycerol lipase [Strongylocentrotus purpuratus]	Cellular Processes;Organismal Systems;Metabolism	Transport and catabolism;Digestive system;Lipid metabolism	ko04142//Lysosome;ko04979//Cholesterol metabolism;ko00100//Steroid biosynthesis	K01052;K01052;K01052	-	GO:0016787//hydrolase activity	-
1	AJAP01702	2.64053	1.86091	691	1287	0.224	0.134	-0.504821	6.95748e-09	0.000211069	down	F26E4.3	PREDICTED: uncharacterized peptidase C1-like protein F26E4.3 [Lingula anatina]	-	-	-	-	-	-	-
1	AJAP22209	1.15284	0.567844	691	1287	0.107	0.043	-1.02162	8.31916e-09	0.000252378	down	Trib2	PREDICTED: tribbles homolog 2-like [Acropora digitifera]	-	-	-	-	-	-	-
1	AJAP00865	1.32691	0.842624	691	1287	0.129	0.064	-0.655108	8.51831e-09	0.00025842	down	KDM5A	PREDICTED: LOW QUALITY PROTEIN: lysine-specific demethylase 5A [Saccoglossus kowalevskii]	-	-	-	-	GO:0044424//intracellular part	-	GO:0044699//single-organism process;GO:0060255//regulation of macromolecule metabolic process
1	AJAP24347	1.48853	0.785747	691	1287	0.127	0.056	-0.921751	8.54248e-09	0.000259153	down	LGALS9	galectin [Haliotis rufescens]	-	-	-	-	-	-	-
1	AJAP20487	1.33764	2.49105	691	1287	0.127	0.172	0.897062	8.65686e-09	0.000262623	up	NFE2L2	nuclear factor, erythroid derived 2 [Strongylocentrotus purpuratus]	-	-	-	-	-	-	-
1	AJAP00528	1.14355	0.532435	691	1287	0.113	0.044	-1.10284	1.07859e-08	0.000327212	down	C3	complement component 3-2 [Apostichopus japonicus]	Cellular Processes;Human Diseases;Human Diseases;Human Diseases;Human Diseases;Human Diseases;Human Diseases;Organismal Systems;Human Diseases;Human Diseases;Human Diseases;Human Diseases	Transport and catabolism;Cancers;Infectious diseases;Infectious diseases;Infectious diseases;Infectious diseases;Infectious diseases;Immune system;Infectious diseases;Infectious diseases;Immune diseases;Infectious diseases	ko04145//Phagosome;ko05203//Viral carcinogenesis;ko05167//Kaposi sarcoma-associated herpesvirus infection;ko05168//Herpes simplex infection;ko05152//Tuberculosis;ko05134//Legionellosis;ko05142//Chagas disease (American trypanosomiasis);ko04610//Complement and coagulation cascades;ko05140//Leishmaniasis;ko05133//Pertussis;ko05322//Systemic lupus erythematosus;ko05150//Staphylococcus aureus infecti…	K03990;K03990;K03990;K03990;K03990;K03990;K03990;K03990;K03990;K03990;K03990;K03990	-	-	-
1	AJAP04816	1.14682	0.850756	691	1287	0.124	0.068	-0.430818	1.08952e-08	0.000330529	down	Prdx4	PREDICTED: peroxiredoxin-4 [Strongylocentrotus purpuratus]	Cellular Processes	Cell growth and death	ko04214//Apoptosis - fly	K03386	-	GO:0003824//catalytic activity;GO:0016209//antioxidant activity	GO:0044710//single-organism metabolic process
1	AJAP01399	0.904999	1.23067	691	1287	0.101	0.085	0.443459	1.10991e-08	0.000336715	up	MYO1E	amoeboid myosin I [Strongylocentrotus purpuratus]	-	-	-	-	GO:0015629//actin cytoskeleton;GO:0043234//protein complex	GO:0036094//small molecule binding;GO:0097159//organic cyclic compound binding;GO:1901363//heterocyclic compound binding	GO:0002444//myeloid leukocyte mediated immunity;GO:0006952//defense response;GO:0006955//immune response;GO:0044763//single-organism cellular process;GO:0050794//regulation of cellular process;GO:0051179//localization
1	AJAP17330	1.06147	0.620855	691	1287	0.106	0.047	-0.773736	1.20573e-08	0.000365782	down	HADHA	PREDICTED: trifunctional enzyme subunit alpha, mitochondrial-like [Hippocampus comes]	Metabolism;Metabolism;Metabolism;Metabolism;Metabolism;Metabolism;Metabolism;Metabolism;Metabolism;Metabolism;Metabolism;Metabolism	Global and overview maps;Global and overview maps;Amino acid metabolism;Global and overview maps;Lipid metabolism;Amino acid metabolism;Amino acid metabolism;Metabolism of other amino acids;Carbohydrate metabolism;Lipid metabolism;Carbohydrate metabolism;Lipid metabolism	ko01100//Metabolic pathways;ko01200//Carbon metabolism;ko00310//Lysine degradation;ko01212//Fatty acid metabolism;ko00071//Fatty acid degradation;ko00280//Valine, leucine and isoleucine degradation;ko00380//Tryptophan metabolism;ko00410//beta-Alanine metabolism;ko00640//Propanoate metabolism;ko01040//Biosynthesis of unsaturated fatty acids;ko00650//Butanoate metabolism;ko00062//Fatty acid elongat…	K07515;K07515;K07515;K07515;K07515;K07515;K07515;K07515;K07515;K07515;K07515;K07515	GO:0043231//intracellular membrane-bounded organelle	GO:0003824//catalytic activity	GO:0006631//fatty acid metabolic process
1	AJAP00894	0.58642	1.63088	691	1287	0.061	0.111	1.47564	1.21524e-08	0.000368668	up	Snapc4	PREDICTED: snRNA-activating protein complex subunit 4-like [Limulus polyphemus]	-	-	-	-	-	-	-
1	AJAP25694	0.462149	1.38275	691	1287	0.049	0.106	1.58111	1.22665e-08	0.00037213	up	TLL1	bone morphogenic protein 1 [Holothuria glaberrima]	-	-	-	-	-	-	-
1	AJAP19371	1.36459	1.02151	691	1287	0.137	0.077	-0.417761	1.28859e-08	0.00039092	down	DDR2	PREDICTED: discoidin domain-containing receptor 2 [Strongylocentrotus purpuratus]	-	-	-	-	GO:0016020//membrane	GO:0004714//transmembrane receptor protein tyrosine kinase activity	GO:0006468//protein phosphorylation;GO:0007169//transmembrane receptor protein tyrosine kinase signaling pathway
1	AJAP03019	3.16544	2.45168	691	1287	0.265	0.173	-0.36864	1.41483e-08	0.000429217	down	SPRY2	PREDICTED: protein sprouty homolog 3-like isoform X2 [Strongylocentrotus purpuratus]	Human Diseases;Environmental Information Processing	Cancers;Signal transduction	ko05206//MicroRNAs in cancer;ko04013//MAPK signaling pathway - fly	K17383;K17383	GO:0005856//cytoskeleton	GO:0005488//binding	GO:0008283//cell proliferation;GO:0009887//organ morphogenesis;GO:0010604//positive regulation of macromolecule metabolic process;GO:0030154//cell differentiation;GO:0030324//lung development;GO:0035239//tube morphogenesis;GO:0042327//positive regulation of phosphorylation;GO:0042981//regulation of apoptotic process;GO:0043087//regulation of GTPase activity;GO:0043405//regulation of MAP kinase ac…
1	AJAP07663	1.12212	0.850147	691	1287	0.116	0.062	-0.400439	1.45216e-08	0.000440543	down	rhbdf1	PREDICTED: inactive rhomboid protein 1 [Strongylocentrotus purpuratus]	-	-	-	-	-	-	-
1	AJAP14527	7.0543	3.81835	691	1287	0.339	0.215	-0.885553	1.65814e-08	0.00050303	down	CUBN	PREDICTED: CUB and sushi domain-containing protein 2 [Strongylocentrotus purpuratus]	-	-	-	-	-	-	-
1	AJAP24856	2.35904	1.61014	691	1287	0.178	0.102	-0.551017	1.66669e-08	0.000505624	down	Gria1	PREDICTED: glutamate receptor 2 [Strongylocentrotus purpuratus]	-	-	-	-	-	-	-
1	AJAP22916	0.920681	0.59426	691	1287	0.104	0.047	-0.631607	1.67041e-08	0.000506751	down	SCAMP1	PREDICTED: secretory carrier-associated membrane protein 1 isoform X1 [Xenopus laevis]	-	-	-	-	GO:0016020//membrane	-	-
1	AJAP23263	2.50438	3.37864	691	1287	0.229	0.237	0.431993	1.80756e-08	0.000548359	up	mec-2	PREDICTED: mechanosensory protein 2-like isoform X1 [Lingula anatina]	-	-	-	-	-	-	-
1	AJAP03198	1.49407	0.92965	691	1287	0.132	0.064	-0.684485	1.90411e-08	0.000577651	down	PCNA	PREDICTED: proliferating cell nuclear antigen-like [Octopus bimaculoides]	Human Diseases;Cellular Processes;Cellular Processes;Human Diseases;Genetic Information Processing;Genetic Information Processing;Genetic Information Processing;Genetic Information Processing	Infectious diseases;Cellular community - eukaryotes;Cell growth and death;Infectious diseases;Replication and repair;Replication and repair;Replication and repair;Replication and repair	ko05166//HTLV-I infection;ko04530//Tight junction;ko04110//Cell cycle;ko05161//Hepatitis B;ko03420//Nucleotide excision repair;ko03410//Base excision repair;ko03030//DNA replication;ko03430//Mismatch repair	K04802;K04802;K04802;K04802;K04802;K04802;K04802;K04802	-	-	-
1	AJAP27911	1.57125	0.962184	691	1287	0.149	0.076	-0.707531	2.13027e-08	0.00064626	down	--	tropomyosin [Apostichopus japonicus]	-	-	-	-	GO:0005856//cytoskeleton	-	GO:0044707//single-multicellular organism process
1	AJAP24293	1.67461	1.16793	691	1287	0.162	0.091	-0.519873	2.18739e-08	0.000663589	down	GDI1	rab GDP-dissociation inhibitor [Branchiostoma belcheri]	-	-	-	-	-	-	-
1	AJAP28948	1.37808	1.81129	691	1287	0.142	0.126	0.394365	2.60564e-08	0.000790473	up	FLT1	PREDICTED: vascular endothelial growth factor receptor 3 [Saccoglossus kowalevskii]	Environmental Information Processing;Environmental Information Processing;Cellular Processes;Environmental Information Processing;Environmental Information Processing;Human Diseases;Environmental Information Processing;Human Diseases	Signal transduction;Signal transduction;Cellular community - eukaryotes;Signal transduction;Signal transduction;Cancers;Signal transduction;Immune diseases	ko04151//PI3K-Akt signaling pathway;ko04010//MAPK signaling pathway;ko04510//Focal adhesion;ko04015//Rap1 signaling pathway;ko04014//Ras signaling pathway;ko05202//Transcriptional misregulation in cancers;ko04066//HIF-1 signaling pathway;ko05323//Rheumatoid arthritis	K05096;K05096;K05096;K05096;K05096;K05096;K05096;K05096	-	-	-
1	AJAP17881	1.22637	0.83973	691	1287	0.114	0.057	-0.546399	2.79837e-08	0.00084894	down	Gatad2b	PREDICTED: transcriptional repressor p66-beta isoform X1 [Strongylocentrotus purpuratus]	-	-	-	-	-	-	GO:0044699//single-organism process
1	AJAP15449	1.01729	1.68253	691	1287	0.11	0.122	0.725908	2.81406e-08	0.000853701	up	--	PREDICTED: WW domain binding protein 1-like [Strongylocentrotus purpuratus]	-	-	-	-	-	-	-
1	AJAP30158	1.0278	1.67531	691	1287	0.119	0.119	0.704871	2.93303e-08	0.000889792	up	Folh1	PREDICTED: glutamate carboxypeptidase 2-like [Saccoglossus kowalevskii]	-	-	-	-	-	-	-
1	AJAP11350	1.38876	0.962326	691	1287	0.122	0.062	-0.529196	3.14274e-08	0.000953414	down	DLD	PREDICTED: dihydrolipoyl dehydrogenase, mitochondrial [Strongylocentrotus purpuratus]	Metabolism;Metabolism;Metabolism;Metabolism;Metabolism;Metabolism;Metabolism;Metabolism;Metabolism	Global and overview maps;Global and overview maps;Amino acid metabolism;Amino acid metabolism;Carbohydrate metabolism;Carbohydrate metabolism;Carbohydrate metabolism;Carbohydrate metabolism;Carbohydrate metabolism	ko01100//Metabolic pathways;ko01200//Carbon metabolism;ko00280//Valine, leucine and isoleucine degradation;ko00260//Glycine, serine and threonine metabolism;ko00010//Glycolysis / Gluconeogenesis;ko00630//Glyoxylate and dicarboxylate metabolism;ko00620//Pyruvate metabolism;ko00640//Propanoate metabolism;ko00020//Citrate cycle (TCA cycle)	K00382;K00382;K00382;K00382;K00382;K00382;K00382;K00382;K00382	GO:0042995//cell projection;GO:0043231//intracellular membrane-bounded organelle;GO:0044433//cytoplasmic vesicle part	GO:0000166//nucleotide binding;GO:0016651//oxidoreductase activity, acting on NAD(P)H;GO:0016723//oxidoreductase activity, oxidizing metal ions, NAD or NADP as acceptor;GO:0046914//transition metal ion binding	GO:0003006//developmental process involved in reproduction;GO:0009653//anatomical structure morphogenesis;GO:0019538//protein metabolic process;GO:0019725//cellular homeostasis;GO:0022904//respiratory electron transport chain;GO:0061687//detoxification of inorganic compound
1	AJAP09437	1.06127	0.596054	691	1287	0.116	0.053	-0.832271	3.28755e-08	0.000997343	down	Ust	PREDICTED: uronyl 2-sulfotransferase [Strongylocentrotus purpuratus]	Metabolism	Glycan biosynthesis and metabolism	ko00532//Glycosaminoglycan biosynthesis - chondroitin sulfate / dermatan sulfate	K03193	-	-	-
1	AJAP21283	1.21938	0.791959	691	1287	0.12	0.061	-0.622654	3.46849e-08	0.00105224	down	RPL26	PREDICTED: 60S ribosomal protein L26 [Strongylocentrotus purpuratus]	Genetic Information Processing	Translation	ko03010//Ribosome	K02898	GO:0044391//ribosomal subunit	-	GO:0010467//gene expression
1	AJAP07650	2.55221	1.46732	691	1287	0.207	0.113	-0.798563	3.4865e-08	0.0010577	down	PRRT1	Proline-rich transmembrane protein 1 [Crassostrea gigas]	-	-	-	-	-	-	-
1	AJAP22024	0.613923	1.89439	691	1287	0.046	0.119	1.62561	3.55637e-08	0.0010789	up	--	PREDICTED: techylectin-5A-like [Priapulus caudatus]	-	-	-	-	-	-	-
1	AJAP04017	2.29312	1.72764	691	1287	0.192	0.117	-0.408509	3.71591e-08	0.0011273	down	ucp2	PREDICTED: mitochondrial uncoupling protein 2-like [Sinocyclocheilus anshuiensis]	-	-	-	-	GO:0016020//membrane	-	GO:0043627//response to estrogen
1	AJAP23190	3.55373	2.25388	691	1287	0.284	0.175	-0.656926	3.83455e-08	0.00116329	down	--	-	-	-	-	-	-	-	-
1	AJAP05693	3.29256	1.89569	691	1287	0.236	0.133	-0.796484	3.99612e-08	0.0012123	down	--	PREDICTED: monocarboxylate transporter 12 [Strongylocentrotus purpuratus]	-	-	-	-	-	-	-
1	AJAP27979	0.909646	2.05661	691	1287	0.084	0.139	1.17689	4.06945e-08	0.00123455	up	--	RecName: Full=Globin D, coelomic	-	-	-	-	-	GO:0005488//binding	-
1	AJAP03614	2.97036	1.79532	691	1287	0.21	0.116	-0.726394	4.20978e-08	0.00127712	down	DMBT1	PREDICTED: scavenger receptor cysteine-rich type 1 protein M160 [Strongylocentrotus purpuratus]	-	-	-	-	-	-	-
1	AJAP07546	1.00679	0.6119	691	1287	0.107	0.05	-0.718392	4.33018e-08	0.00131365	down	Man1a2	PREDICTED: mannosyl-oligosaccharide 1,2-alpha-mannosidase IB-like [Saccoglossus kowalevskii]	Metabolism;Genetic Information Processing;Metabolism	Global and overview maps;Folding, sorting and degradation;Glycan biosynthesis and metabolism	ko01100//Metabolic pathways;ko04141//Protein processing in endoplasmic reticulum;ko00510//N-Glycan biosynthesis	K01230;K01230;K01230	GO:0043231//intracellular membrane-bounded organelle	GO:0016798//hydrolase activity, acting on glycosyl bonds	GO:0008152//metabolic process;GO:0044707//single-multicellular organism process
1	AJAP23693	1.51663	0.527897	691	1287	0.106	0.039	-1.52254	4.61194e-08	0.00139912	down	--	-	-	-	-	-	-	-	-
1	AJAP20015	1.44009	1.03543	691	1287	0.137	0.077	-0.475933	4.74395e-08	0.00143917	down	CES1	PREDICTED: carboxylesterase 5A [Strongylocentrotus purpuratus]	Environmental Information Processing	Signaling molecules and interaction	ko04514//Cell adhesion molecules (CAMs)	K07378	-	-	-
1	AJAP11927	1.33298	0.579823	691	1287	0.114	0.046	-1.20097	4.87124e-08	0.00147779	down	hpd	4-hydroxyphenylpyruvate dioxygenase, partial [Stegodyphus mimosarum]	Metabolism;Metabolism;Metabolism;Metabolism	Global and overview maps;Amino acid metabolism;Amino acid metabolism;Metabolism of cofactors and vitamins	ko01100//Metabolic pathways;ko00350//Tyrosine metabolism;ko00360//Phenylalanine metabolism;ko00130//Ubiquinone and other terpenoid-quinone biosynthesis	K00457;K00457;K00457;K00457	-	GO:0016491//oxidoreductase activity;GO:0043169//cation binding	GO:0006520//cellular amino acid metabolic process
1	AJAP19979	1.39895	2.64083	691	1287	0.127	0.162	0.916642	4.95259e-08	0.00150247	up	Tesk2	PREDICTED: dual specificity testis-specific protein kinase 1-like isoform X2 [Haplochromis burtoni]	-	-	-	-	-	GO:0004672//protein kinase activity	GO:0016310//phosphorylation
1	AJAP30286	2.91265	2.15659	691	1287	0.247	0.16	-0.433584	5.04909e-08	0.00153174	down	TUBB4B	PREDICTED: tubulin beta-4B chain isoform X1 [Acropora digitifera]	Cellular Processes;Cellular Processes;Human Diseases	Transport and catabolism;Cellular community - eukaryotes;Infectious diseases	ko04145//Phagosome;ko04540//Gap junction;ko05130//Pathogenic Escherichia coli infection	K07375;K07375;K07375	GO:0015630//microtubule cytoskeleton;GO:0032991//macromolecular complex	GO:0005198//structural molecule activity;GO:0017111//nucleoside-triphosphatase activity;GO:0032550//purine ribonucleoside binding	GO:0043623//cellular protein complex assembly;GO:0044763//single-organism cellular process
1	AJAP15038	3.35979	2.29206	691	1287	0.207	0.123	-0.55173	5.23004e-08	0.00158664	down	--	-	-	-	-	-	-	-	-
1	AJAP18995	0.58808	1.57911	691	1287	0.059	0.123	1.42503	5.34906e-08	0.00162275	up	SPON1	PREDICTED: spondin-1 [Bactrocera latifrons]	-	-	-	-	-	-	-
1	AJAP06805	1.17945	1.98808	691	1287	0.116	0.137	0.753263	5.63602e-08	0.0017098	up	Ostf1	PREDICTED: osteoclast-stimulating factor 1 [Microtus ochrogaster]	-	-	-	-	GO:0031988//membrane-bounded vesicle	GO:0019904//protein domain specific binding	-
1	AJAP26884	0.923701	0.55694	691	1287	0.104	0.045	-0.729904	5.68799e-08	0.00172557	down	plbB	hypothetical protein BRAFLDRAFT_287019 [Branchiostoma floridae]	-	-	-	-	-	-	-
1	AJAP28755	1.52023	2.03989	691	1287	0.148	0.145	0.424203	6.39409e-08	0.00193978	up	NFKBIZ	PREDICTED: NF-kappa-B inhibitor zeta-like [Branchiostoma belcheri]	-	-	-	-	-	-	-
1	AJAP17202	0.985609	0.751776	691	1287	0.101	0.051	-0.390712	6.52688e-08	0.00198006	down	SRRM1	PREDICTED: serine/arginine repetitive matrix protein 1 isoform X2 [Strongylocentrotus purpuratus]	Genetic Information Processing;Genetic Information Processing	Translation;Translation	ko03013//RNA transport;ko03015//mRNA surveillance pathway	K13171;K13171	GO:0005681//spliceosomal complex	-	-
1	AJAP19624	0.572887	1.51129	691	1287	0.058	0.106	1.39946	6.67251e-08	0.00202424	up	--	Leucine-rich repeat-containing protein 15 [Tinamus guttatus]	-	-	-	-	-	-	-
1	AJAP08253	1.01144	1.47019	691	1287	0.106	0.095	0.539591	6.75835e-08	0.00205028	up	--	human immunodeficiency virus enhancer binding protein [Saccoglossus kowalevskii]	-	-	-	-	-	-	-
1	AJAP28026	1.81264	1.36029	691	1287	0.159	0.095	-0.414173	7.07398e-08	0.00214603	down	--	PREDICTED: N-acetylglucosamine-1-phosphodiester alpha-N-acetylglucosaminidase, partial [Eurypyga helias]	-	-	-	-	-	-	-
1	AJAP19409	2.69349	1.36325	691	1287	0.181	0.091	-0.982432	7.16961e-08	0.00217504	down	--	-	-	-	-	-	-	-	-
1	AJAP21322	1.08979	0.572196	691	1287	0.103	0.044	-0.929464	7.50613e-08	0.00227714	down	Dnajb1	PREDICTED: dnaJ homolog subfamily B member 4 [Ictalurus punctatus]	-	-	-	-	-	-	-
1	AJAP22931	3.44392	4.71932	691	1287	0.252	0.273	0.454527	7.91049e-08	0.0023998	up	SCD	PREDICTED: stearoyl-CoA desaturase 5 isoform X1 [Strongylocentrotus purpuratus]	Environmental Information Processing;Organismal Systems;Metabolism;Organismal Systems;Metabolism	Signal transduction;Endocrine system;Global and overview maps;Aging;Lipid metabolism	ko04152//AMPK signaling pathway;ko03320//PPAR signaling pathway;ko01212//Fatty acid metabolism;ko04212//Longevity regulating pathway - worm;ko01040//Biosynthesis of unsaturated fatty acids	K00507;K00507;K00507;K00507;K00507	GO:0016020//membrane	GO:0016491//oxidoreductase activity	GO:0006631//fatty acid metabolic process
1	AJAP03066	1.40302	0.660506	691	1287	0.106	0.04	-1.08689	8.69938e-08	0.00263913	down	--	-	-	-	-	-	-	-	-
1	AJAP06206	1.76518	0.919751	691	1287	0.13	0.061	-0.940501	9.32578e-08	0.00282916	down	--	PREDICTED: monocarboxylate transporter 2 isoform X2 [Strongylocentrotus purpuratus]	-	-	-	-	-	-	-
1	AJAP10425	1.8272	1.41861	691	1287	0.168	0.102	-0.365162	1.06313e-07	0.00322521	down	--	-	-	-	-	-	-	-	-
1	AJAP28101	5.41473	7.25907	691	1287	0.37	0.401	0.422896	1.07411e-07	0.00325853	up	Lrp2	PREDICTED: nidogen-1 isoform X2 [Strongylocentrotus purpuratus]	-	-	-	-	GO:0005604//basement membrane;GO:0044464//cell part	GO:0032403//protein complex binding;GO:0043236//laminin binding	GO:0010810//regulation of cell-substrate adhesion;GO:0030198//extracellular matrix organization
1	AJAP19534	1.43661	1.1099	691	1287	0.139	0.084	-0.372239	1.13201e-07	0.00343419	down	TIC32	PREDICTED: retinol dehydrogenase 12-like [Saccoglossus kowalevskii]	-	-	-	-	-	-	-
1	AJAP13241	1.13437	0.65304	691	1287	0.11	0.051	-0.796648	1.14789e-07	0.00348236	down	URE	PREDICTED: urease isoform X1 [Strongylocentrotus purpuratus]	Metabolism;Metabolism;Metabolism	Global and overview maps;Nucleotide metabolism;Amino acid metabolism	ko01100//Metabolic pathways;ko00230//Purine metabolism;ko00220//Arginine biosynthesis	K01427;K01427;K01427	-	-	-
1	AJAP06782	2.80529	4.00097	691	1287	0.243	0.268	0.512198	1.28479e-07	0.00389766	up	Ace	PREDICTED: angiotensin-converting enzyme [Strongylocentrotus purpuratus]	Human Diseases;Organismal Systems;Human Diseases;Organismal Systems	Cardiovascular diseases;Endocrine system;Infectious diseases;Endocrine system	ko05410//Hypertrophic cardiomyopathy (HCM);ko04924//Renin secretion;ko05142//Chagas disease (American trypanosomiasis);ko04614//Renin-angiotensin system	K01283;K01283;K01283;K01283	-	-	-
1	AJAP13178	1.14088	0.809643	691	1287	0.111	0.059	-0.494784	1.33437e-07	0.00404807	down	SUCLG1	PREDICTED: succinyl-CoA ligase subunit alpha, mitochondrial [Strongylocentrotus purpuratus]	Metabolism;Metabolism;Metabolism;Metabolism	Global and overview maps;Global and overview maps;Carbohydrate metabolism;Carbohydrate metabolism	ko01100//Metabolic pathways;ko01200//Carbon metabolism;ko00640//Propanoate metabolism;ko00020//Citrate cycle (TCA cycle)	K01899;K01899;K01899;K01899	-	-	-
1	AJAP29590	1.33177	0.942284	691	1287	0.136	0.075	-0.499114	1.3397e-07	0.00406425	down	tmem87a	PREDICTED: transmembrane protein 87A-like [Branchiostoma belcheri]	-	-	-	-	-	-	-
1	AJAP06263	1.25429	0.872866	691	1287	0.117	0.061	-0.523035	1.37677e-07	0.0041767	down	Arf1	PREDICTED: LOW QUALITY PROTEIN: ADP-ribosylation factor 1-like [Parasteatoda tepidariorum]	Cellular Processes;Environmental Information Processing;Human Diseases;Human Diseases	Transport and catabolism;Signal transduction;Infectious diseases;Infectious diseases	ko04144//Endocytosis;ko04072//Phospholipase D signaling pathway;ko05134//Legionellosis;ko05110//Vibrio cholerae infection	K07937;K07937;K07937;K07937	GO:0005768//endosome;GO:0005798//Golgi-associated vesicle;GO:0005924//cell-substrate adherens junction;GO:0031984//organelle subcompartment;GO:0042995//cell projection;GO:0044439//peroxisomal part;GO:0044449//contractile fiber part;GO:0097060//synaptic membrane	GO:0003723//RNA binding;GO:0004672//protein kinase activity;GO:0016004//phospholipase activator activity;GO:0032550//purine ribonucleoside binding;GO:0046872//metal ion binding;GO:0046983//protein dimerization activity	GO:0006259//DNA metabolic process;GO:0006796//phosphate-containing compound metabolic process;GO:0006900//membrane budding;GO:0007569//cell aging;GO:0009314//response to radiation;GO:0009893//positive regulation of metabolic process;GO:0010765//positive regulation of sodium ion transport;GO:0016570//histone modification;GO:0017158//regulation of calcium ion-dependent exocytosis;GO:0019216//regula…
1	AJAP09313	0.912451	1.21404	691	1287	0.101	0.084	0.411994	1.41362e-07	0.0042885	up	rbpj	Su(H) [Hemicentrotus pulcherrimus]	Human Diseases;Human Diseases;Human Diseases;Environmental Information Processing;Organismal Systems	Infectious diseases;Infectious diseases;Cancers;Signal transduction;Immune system	ko05165//Human papillomavirus infection;ko05169//Epstein-Barr virus infection;ko05203//Viral carcinogenesis;ko04330//Notch signaling pathway;ko04658//Th1 and Th2 cell differentiation	K06053;K06053;K06053;K06053;K06053	GO:0043231//intracellular membrane-bounded organelle;GO:0043232//intracellular non-membrane-bounded organelle;GO:0043234//protein complex	GO:0000977//RNA polymerase II regulatory region sequence-specific DNA binding;GO:0000982//transcription factor activity, RNA polymerase II core promoter proximal region sequence-specific binding;GO:0001085//RNA polymerase II transcription factor binding	GO:0001773//myeloid dendritic cell activation;GO:0001942//hair follicle development;GO:0003128//heart field specification;GO:0006954//inflammatory response;GO:0006955//immune response;GO:0008284//positive regulation of cell proliferation;GO:0009617//response to bacterium;GO:0009913//epidermal cell differentiation;GO:0009967//positive regulation of signal transduction;GO:0010455//positive regulati…
1	AJAP20451	0.999053	1.30646	691	1287	0.107	0.088	0.387027	1.4485e-07	0.00439432	up	forA	PREDICTED: formin-like protein 6 [Strongylocentrotus purpuratus]	-	-	-	-	-	-	-
1	AJAP27711	1.21695	2.46637	691	1287	0.1	0.172	1.01912	1.67525e-07	0.0050822	up	--	-	-	-	-	-	-	-	-
1	AJAP08160	1.06113	1.73869	691	1287	0.113	0.133	0.712393	1.68234e-07	0.0051037	up	--	microsomal GST3, partial [Reishia clavigera]	Human Diseases;Human Diseases;Human Diseases;Human Diseases;Organismal Systems;Metabolism;Human Diseases;Metabolism;Human Diseases;Metabolism;Metabolism	Cancers;Cancers;Cardiovascular diseases;Cancers;Aging;Xenobiotics biodegradation and metabolism;Cancers;Metabolism of other amino acids;Drug resistance;Xenobiotics biodegradation and metabolism;Xenobiotics biodegradation and metabolism	ko05200//Pathways in cancer;ko05225//Hepatocellular carcinoma;ko05418//Fluid shear stress and atherosclerosis;ko05215//Prostate cancer;ko04212//Longevity regulating pathway - worm;ko00983//Drug metabolism - other enzymes;ko05204//Chemical carcinogenesis;ko00480//Glutathione metabolism;ko01524//Platinum drug resistance;ko00982//Drug metabolism - cytochrome P450;ko00980//Metabolism of xenobiotics b…	K00799;K00799;K00799;K00799;K00799;K00799;K00799;K00799;K00799;K00799;K00799	-	-	-
1	AJAP05898	1.26437	0.871652	691	1287	0.119	0.061	-0.536597	1.69737e-07	0.0051493	down	GRE2	PREDICTED: NADPH-dependent aldehyde reductase ARI1-like isoform X1 [Lingula anatina]	-	-	-	-	-	-	-
1	AJAP20238	1.45457	2.49467	691	1287	0.14	0.179	0.77826	1.83504e-07	0.00556697	up	DSCAML1	Immunoglobulin superfamily DCC subclass member 4, partial [Picoides pubescens]	-	-	-	-	-	-	-
1	AJAP26217	1.36057	1.04089	691	1287	0.124	0.071	-0.386395	1.87562e-07	0.00569007	down	yqjG	PREDICTED: glutathione S-transferase omega-like 2-like [Saccoglossus kowalevskii]	-	-	-	-	-	-	-
1	AJAP28293	0.466727	1.4546	691	1287	0.043	0.103	1.63998	1.95842e-07	0.00594125	up	GPAM	PREDICTED: glycerol-3-phosphate acyltransferase 1, mitochondrial [Strongylocentrotus purpuratus]	Metabolism;Metabolism;Metabolism	Global and overview maps;Lipid metabolism;Lipid metabolism	ko01100//Metabolic pathways;ko00564//Glycerophospholipid metabolism;ko00561//Glycerolipid metabolism	K00629;K00629;K00629	-	-	-
1	AJAP17707	1.85532	1.25193	691	1287	0.151	0.082	-0.567513	1.98493e-07	0.0060217	down	PAPSS1	PREDICTED: bifunctional 3'-phosphoadenosine 5'-phosphosulfate synthase isoform X1 [Strongylocentrotus purpuratus]	Metabolism;Metabolism;Metabolism;Metabolism;Metabolism	Global and overview maps;Nucleotide metabolism;Metabolism of other amino acids;Energy metabolism;Biosynthesis of other secondary metabolites	ko01100//Metabolic pathways;ko00230//Purine metabolism;ko00450//Selenocompound metabolism;ko00920//Sulfur metabolism;ko00261//Monobactam biosynthesis	K13811;K13811;K13811;K13811;K13811	-	GO:0004779//sulfate adenylyltransferase activity;GO:0016301//kinase activity;GO:0032550//purine ribonucleoside binding	GO:0006796//phosphate-containing compound metabolic process
1	AJAP06937	1.49992	1.11186	691	1287	0.135	0.077	-0.431919	2.00411e-07	0.00607988	down	Vps60	Charged multivesicular body protein 5 [Lepeophtheirus salmonis]	Cellular Processes;Cellular Processes	Transport and catabolism;Cell growth and death	ko04144//Endocytosis;ko04217//Necroptosis	K12198;K12198	-	-	-
1	AJAP14623	2.49464	1.90893	691	1287	0.2	0.133	-0.386069	2.20586e-07	0.00669192	down	mad2l2	PREDICTED: mitotic spindle assembly checkpoint protein MAD2B [Strongylocentrotus purpuratus]	Cellular Processes;Cellular Processes;Human Diseases;Human Diseases;Organismal Systems	Cell growth and death;Cell growth and death;Infectious diseases;Infectious diseases;Endocrine system	ko04110//Cell cycle;ko04114//Oocyte meiosis;ko05100//Bacterial invasion of epithelial cells;ko05131//Shigellosis;ko04914//Progesterone-mediated oocyte maturation	K13728;K13728;K13728;K13728;K13728	GO:0044446//intracellular organelle part	-	GO:0006355//regulation of transcription, DNA-templated;GO:0006974//cellular response to DNA damage stimulus;GO:0010605//negative regulation of macromolecule metabolic process;GO:0016043//cellular component organization;GO:0044092//negative regulation of molecular function;GO:0044763//single-organism cellular process;GO:0048523//negative regulation of cellular process;GO:0051246//regulation of pro…
1	AJAP17924	2.00058	3.76514	691	1287	0.153	0.199	0.912283	2.28586e-07	0.00693463	up	Svep1	PREDICTED: sushi, von Willebrand factor type A, EGF and pentraxin domain-containing protein 1-like, partial [Lingula anatina]	Human Diseases;Human Diseases;Human Diseases;Organismal Systems;Human Diseases;Human Diseases;Environmental Information Processing;Human Diseases;Organismal Systems;Organismal Systems	Cancers;Infectious diseases;Cancers;Endocrine system;Cancers;Drug resistance;Signal transduction;Neurodegenerative diseases;Immune system;Development	ko05200//Pathways in cancer;ko05165//Human papillomavirus infection;ko05206//MicroRNAs in cancer;ko04919//Thyroid hormone signaling pathway;ko05224//Breast cancer;ko01522//Endocrine resistance;ko04330//Notch signaling pathway;ko05020//Prion diseases;ko04658//Th1 and Th2 cell differentiation;ko04320//Dorso-ventral axis formation	K02599;K02599;K02599;K02599;K02599;K02599;K02599;K02599;K02599;K02599	-	-	-
1	AJAP30010	1.28546	0.959695	691	1287	0.129	0.072	-0.421632	2.32447e-07	0.00705176	down	--	PREDICTED: leucine-rich repeat extensin-like protein 5, partial [Strongylocentrotus purpuratus]	-	-	-	-	-	-	-
1	AJAP07686	1.81734	2.68153	691	1287	0.168	0.184	0.561232	2.7196e-07	0.00825044	up	--	PREDICTED: uncharacterized protein LOC575072 [Strongylocentrotus purpuratus]	-	-	-	-	-	-	-
1	AJAP28178	2.28553	1.47228	691	1287	0.187	0.106	-0.634471	2.72897e-07	0.00827887	down	ATP5F1C	PREDICTED: ATP synthase subunit gamma, mitochondrial [Strongylocentrotus purpuratus]	Metabolism;Organismal Systems;Human Diseases;Human Diseases;Human Diseases;Metabolism	Global and overview maps;Environmental adaptation;Neurodegenerative diseases;Neurodegenerative diseases;Neurodegenerative diseases;Energy metabolism	ko01100//Metabolic pathways;ko04714//Thermogenesis;ko05016//Huntington disease;ko05010//Alzheimer disease;ko05012//Parkinson disease;ko00190//Oxidative phosphorylation	K02136;K02136;K02136;K02136;K02136;K02136	-	GO:0015078//hydrogen ion transmembrane transporter activity;GO:0019829//cation-transporting ATPase activity	GO:0006818//hydrogen transport
1	AJAP14311	2.96824	2.22997	691	1287	0.246	0.165	-0.412583	3.0737e-07	0.0093247	down	--	-	-	-	-	-	-	-	-
1	AJAP23203	0.865624	1.96026	691	1287	0.077	0.141	1.17923	3.07597e-07	0.00933157	up	--	PREDICTED: DD104 protein, upregulated upon bacterial challenge and trauma isoform X1 [Strongylocentrotus purpuratus]	-	-	-	-	-	-	-
1	AJAP22985	2.97092	4.17964	691	1287	0.232	0.255	0.492467	3.31477e-07	0.010056	up	--	PREDICTED: neogenin-like [Octopus bimaculoides]	-	-	-	-	-	-	-
1	AJAP25721	1.37048	0.836417	691	1287	0.124	0.064	-0.712387	3.31688e-07	0.0100624	down	--	PREDICTED: Rieske domain-containing protein-like [Strongylocentrotus purpuratus]	-	-	-	-	-	-	-
1	AJAP13807	1.66888	1.17687	691	1287	0.146	0.085	-0.503918	3.69024e-07	0.0111951	down	B3galt6	PREDICTED: beta-1,3-galactosyltransferase 6-like [Strongylocentrotus purpuratus]	Metabolism;Metabolism;Metabolism	Global and overview maps;Glycan biosynthesis and metabolism;Glycan biosynthesis and metabolism	ko01100//Metabolic pathways;ko00532//Glycosaminoglycan biosynthesis - chondroitin sulfate / dermatan sulfate;ko00534//Glycosaminoglycan biosynthesis - heparan sulfate / heparin	K00734;K00734;K00734	-	-	-
1	AJAP24511	0.761611	1.27328	691	1287	0.088	0.101	0.741425	3.76898e-07	0.0114339	up	DGCR2	PREDICTED: integral membrane protein DGCR2/IDD isoform X1 [Strongylocentrotus purpuratus]	-	-	-	-	-	-	-
1	AJAP23029	0.575806	1.45844	691	1287	0.058	0.106	1.34077	4.4213e-07	0.0134129	up	Etv5	polyoma enhancer activator 3, partial [Holothuria leucospilota]	Human Diseases	Cancers	ko05202//Transcriptional misregulation in cancers	K09431	-	-	-
1	AJAP11293	1.21619	0.772459	691	1287	0.12	0.062	-0.65484	4.83883e-07	0.0146796	down	faf2	PREDICTED: FAS-associated factor 2 [Strongylocentrotus purpuratus]	-	-	-	-	-	-	-
1	AJAP17142	1.20985	0.829283	691	1287	0.124	0.067	-0.544895	4.90191e-07	0.0148709	down	Prpf8	PREDICTED: pre-mRNA-processing-splicing factor 8, partial [Strongylocentrotus purpuratus]	Genetic Information Processing	Transcription	ko03040//Spliceosome	K12856	-	-	-
1	AJAP21492	3.56648	2.58436	691	1287	0.279	0.188	-0.464695	5.36176e-07	0.016266	down	Ret	PREDICTED: vascular endothelial growth factor receptor 1-like [Strongylocentrotus purpuratus]	Human Diseases;Environmental Information Processing;Human Diseases;Cellular Processes;Environmental Information Processing;Environmental Information Processing;Cellular Processes;Environmental Information Processing;Cellular Processes;Human Diseases;Human Diseases;Human Diseases	Cancers;Signal transduction;Cancers;Transport and catabolism;Signal transduction;Signal transduction;Cell motility;Signal transduction;Cellular community - eukaryotes;Cancers;Drug resistance;Cancers	ko05200//Pathways in cancer;ko04151//PI3K-Akt signaling pathway;ko05206//MicroRNAs in cancer;ko04144//Endocytosis;ko04010//MAPK signaling pathway;ko04015//Rap1 signaling pathway;ko04810//Regulation of actin cytoskeleton;ko04014//Ras signaling pathway;ko04550//Signaling pathways regulating pluripotency of stem cells;ko05230//Central carbon metabolism in cancer;ko01521//EGFR tyrosine kinase inhibit…	K05094;K05094;K05094;K05094;K05094;K05094;K05094;K05094;K05094;K05094;K05094;K05094	-	-	-
1	AJAP08405	2.26088	1.47382	691	1287	0.187	0.107	-0.617324	5.8335e-07	0.0176971	down	Cct5	PREDICTED: T-complex protein 1 subunit epsilon [Strongylocentrotus purpuratus]	-	-	-	-	GO:0044424//intracellular part	GO:0005515//protein binding;GO:0032550//purine ribonucleoside binding	GO:0044267//cellular protein metabolic process
1	AJAP14359	1.29792	0.999615	691	1287	0.12	0.07	-0.376752	6.23579e-07	0.0189175	down	DNAJA1	PREDICTED: dnaJ homolog subfamily A member 1 [Strongylocentrotus purpuratus]	Genetic Information Processing	Folding, sorting and degradation	ko04141//Protein processing in endoplasmic reticulum	K09502	-	-	-
1	AJAP00267	1.55911	2.10734	691	1287	0.151	0.145	0.434705	6.62227e-07	0.02009	up	--	PREDICTED: LOW QUALITY PROTEIN: probable helicase with zinc finger domain [Strongylocentrotus purpuratus]	-	-	-	-	-	-	-
1	AJAP08062	1.90425	1.02836	691	1287	0.133	0.066	-0.888879	7.02288e-07	0.0213053	down	TECTA	PREDICTED: IgGFc-binding protein, partial [Strongylocentrotus purpuratus]	-	-	-	-	-	-	-
1	AJAP07175	1.36485	1.02266	691	1287	0.127	0.075	-0.416415	9.00801e-07	0.0273276	down	TSPO	PREDICTED: translocator protein-like isoform X2 [Limulus polyphemus]	Environmental Information Processing;Human Diseases;Organismal Systems;Cellular Processes	Signaling molecules and interaction;Infectious diseases;Digestive system;Cell growth and death	ko04080//Neuroactive ligand-receptor interaction;ko05166//HTLV-I infection;ko04979//Cholesterol metabolism;ko04214//Apoptosis - fly	K05770;K05770;K05770;K05770	GO:0043231//intracellular membrane-bounded organelle	-	-
1	AJAP15678	1.032	1.3816	691	1287	0.106	0.097	0.420904	9.03977e-07	0.0274239	up	--	PREDICTED: salivary glue protein Sgs-3 [Strongylocentrotus purpuratus]	-	-	-	-	-	-	-
1	AJAP19578	1.93019	2.6948	691	1287	0.174	0.175	0.481438	9.83087e-07	0.0298239	up	ALDH1L2	PREDICTED: mitochondrial 10-formyltetrahydrofolate dehydrogenase-like [Saccoglossus kowalevskii]	Metabolism	Metabolism of cofactors and vitamins	ko00670//One carbon pool by folate	K00289	-	-	-
1	AJAP05779	1.01424	1.3833	691	1287	0.103	0.096	0.447714	9.97155e-07	0.0302507	up	PPP1CA	PREDICTED: serine/threonine-protein phosphatase alpha-2 isoform isoform X3 [Lingula anatina]	Cellular Processes;Human Diseases;Cellular Processes;Environmental Information Processing;Organismal Systems;Cellular Processes;Environmental Information Processing;Human Diseases;Organismal Systems;Organismal Systems;Human Diseases;Environmental Information Processing;Human Diseases;Organismal Systems;Genetic Information Processing;Organismal Systems;Cellular Processes;Organismal Systems;Organis…	Cellular community - eukaryotes;Cancers;Cell motility;Signal transduction;Endocrine system;Cell growth and death;Signal transduction;Infectious diseases;Circulatory system;Endocrine system;Endocrine and metabolic diseases;Signal transduction;Substance dependence;Circulatory system;Translation;Sensory system;Cell growth and death;Immune system;Nervous system;Substance dependence;Nervous system	ko04510//Focal adhesion;ko05205//Proteoglycans in cancer;ko04810//Regulation of actin cytoskeleton;ko04024//cAMP signaling pathway;ko04921//Oxytocin signaling pathway;ko04218//Cellular senescence;ko04022//cGMP - PKG signaling pathway;ko05168//Herpes simplex infection;ko04270//Vascular smooth muscle contraction;ko04910//Insulin signaling pathway;ko04931//Insulin resistance;ko04390//Hippo signaling…	K06269;K06269;K06269;K06269;K06269;K06269;K06269;K06269;K06269;K06269;K06269;K06269;K06269;K06269;K06269;K06269;K06269;K06269;K06269;K06269;K06269	-	-	-
1	AJAP00278	1.34096	2.25116	691	1287	0.129	0.166	0.747401	1.02681e-06	0.0311504	up	--	hypothetical protein LOTGIDRAFT_143540 [Lottia gigantea]	-	-	-	-	-	-	-
1	AJAP07552	1.00872	1.3599	691	1287	0.109	0.106	0.430976	1.03556e-06	0.0314159	up	--	PREDICTED: protein sidekick-2 isoform X1 [Strongylocentrotus purpuratus]	-	-	-	-	-	-	-
1	AJAP13988	0.836447	1.45919	691	1287	0.09	0.109	0.802822	1.05293e-06	0.0319427	up	--	-	-	-	-	-	-	-	-
1	AJAP09954	0.998636	0.566213	691	1287	0.104	0.049	-0.818614	1.23214e-06	0.0373793	down	chst1	PREDICTED: carbohydrate sulfotransferase 5-like [Strongylocentrotus purpuratus]	Metabolism	Glycan biosynthesis and metabolism	ko00532//Glycosaminoglycan biosynthesis - chondroitin sulfate / dermatan sulfate	K01020	-	-	-
1	AJAP30000	1.19298	1.54799	691	1287	0.123	0.117	0.37583	1.28769e-06	0.0390647	up	--	PREDICTED: collagen alpha-1(I) chain [Strongylocentrotus purpuratus]	-	-	-	-	-	-	-
1	AJAP26003	0.86692	1.63229	691	1287	0.093	0.128	0.912924	1.3799e-06	0.0418621	up	SLC1A2	PREDICTED: excitatory amino acid transporter [Strongylocentrotus purpuratus]	Organismal Systems;Human Diseases	Nervous system;Neurodegenerative diseases	ko04724//Glutamatergic synapse;ko05014//Amyotrophic lateral sclerosis (ALS)	K05613;K05613	GO:0030425//dendrite;GO:0044459//plasma membrane part;GO:0045202//synapse	GO:0005313//L-glutamate transmembrane transporter activity;GO:0015293//symporter activity	GO:0015813//L-glutamate transport;GO:0044707//single-multicellular organism process;GO:0044763//single-organism cellular process;GO:0050896//response to stimulus
1	AJAP05397	3.06562	3.95288	691	1287	0.24	0.238	0.366724	1.39528e-06	0.0423285	up	CNN2	PREDICTED: muscle-specific protein 20 [Strongylocentrotus purpuratus]	-	-	-	-	-	-	-
1	AJAP15531	1.11669	0.786547	691	1287	0.11	0.061	-0.505619	1.47748e-06	0.0448222	down	FHL2	PREDICTED: four and a half LIM domains protein 2-like isoform X2 [Strongylocentrotus purpuratus]	-	-	-	-	-	-	-
1	AJAP18530	1.61354	0.786224	691	1287	0.124	0.057	-1.03721	1.54943e-06	0.0470051	down	GRIA2	PREDICTED: glutamate receptor 2 [Strongylocentrotus purpuratus]	-	-	-	-	-	-	-
1	AJAP11453	1.11773	0.611845	691	1287	0.106	0.048	-0.869327	1.6239e-06	0.0492641	down	PDIA4	protein disulfide isomerase family A member 4 L homeolog precursor [Xenopus laevis]	Genetic Information Processing;Human Diseases;Organismal Systems	Folding, sorting and degradation;Infectious diseases;Endocrine system	ko04141//Protein processing in endoplasmic reticulum;ko05110//Vibrio cholerae infection;ko04918//Thyroid hormone synthesis	K09582;K09582;K09582	-	-	-
9	AJAP27439	42.1062	1.51875	92	306	0.859	0.111	-4.79308	2.03227e-45	6.1653e-41	down	--	-	-	-	-	-	-	-	-
9	AJAP30316	20.3886	0.811837	92	306	0.598	0.026	-4.65043	3.05873e-33	9.27927e-29	down	Fmo2	PREDICTED: dimethylaniline monooxygenase [N-oxide-forming] 2 [Strongylocentrotus purpuratus]	Metabolism	Xenobiotics biodegradation and metabolism	ko00982//Drug metabolism - cytochrome P450	K00485	-	-	-
9	AJAP02030	13.3741	70.4112	92	306	0.543	0.912	2.39636	6.65313e-29	2.01836e-24	up	SLC22A8	PREDICTED: solute carrier family 22 member 3 [Strongylocentrotus purpuratus]	Human Diseases	Cancers	ko05231//Choline metabolism in cancer	K08202	-	-	-
9	AJAP28418	14.1147	2.09916	92	306	0.772	0.15	-2.74932	3.80063e-28	1.153e-23	down	rpl4-a	PREDICTED: 60S ribosomal protein L4 [Strongylocentrotus purpuratus]	Genetic Information Processing	Translation	ko03010//Ribosome	K02930	GO:0030529//intracellular ribonucleoprotein complex	GO:0005198//structural molecule activity;GO:0008092//cytoskeletal protein binding	GO:0010467//gene expression
9	AJAP18284	9.85978	38.876	92	306	0.674	0.902	1.97925	1.83889e-23	5.57863e-19	up	--	2 alpha fibrillar collagen, partial [Paracentrotus lividus]	-	-	-	-	-	-	-
9	AJAP14956	65.0439	171.697	92	306	0.957	0.997	1.40038	1.40769e-22	4.27051e-18	up	col2a1	collagen [Apostichopus japonicus]	Human Diseases;Environmental Information Processing;Cellular Processes;Environmental Information Processing;Organismal Systems	Infectious diseases;Signal transduction;Cellular community - eukaryotes;Signaling molecules and interaction;Digestive system	ko05165//Human papillomavirus infection;ko04151//PI3K-Akt signaling pathway;ko04510//Focal adhesion;ko04512//ECM-receptor interaction;ko04974//Protein digestion and absorption	K19719;K19719;K19719;K19719;K19719	GO:0005578//proteinaceous extracellular matrix	GO:0005488//binding	GO:0030198//extracellular matrix organization;GO:0048568//embryonic organ development;GO:0048705//skeletal system morphogenesis
9	AJAP16606	6.0199	0.286036	92	306	0.446	0.026	-4.39547	1.15331e-21	3.49881e-17	down	RPLP0	L10e/P0 [Suberites domuncula]	Genetic Information Processing	Translation	ko03010//Ribosome	K02941	-	-	-
9	AJAP25675	8.29016	1.91708	92	306	0.663	0.147	-2.11249	5.95692e-20	1.80715e-15	down	SOD1	Cu-Zn superoxide dismutase [Apostichopus japonicus]	Human Diseases;Cellular Processes;Human Diseases;Organismal Systems;Human Diseases	Neurodegenerative diseases;Transport and catabolism;Neurodegenerative diseases;Aging;Neurodegenerative diseases	ko05016//Huntington disease;ko04146//Peroxisome;ko05020//Prion diseases;ko04213//Longevity regulating pathway - multiple species;ko05014//Amyotrophic lateral sclerosis (ALS)	K04565;K04565;K04565;K04565;K04565	-	-	-
9	AJAP13574	20.5317	6.83871	92	306	0.902	0.395	-1.58606	1.59151e-19	4.82815e-15	down	Rpl12	ribosomal-like protein [Phragmatopoma lapidosa]	Genetic Information Processing	Translation	ko03010//Ribosome	K02870	-	-	-
9	AJAP28266	7.79704	0.500897	92	306	0.446	0.039	-3.96034	4.17642e-19	1.267e-14	down	CYCS	PREDICTED: cytochrome c, somatic-like [Strongylocentrotus purpuratus]	Human Diseases;Human Diseases;Human Diseases;Cellular Processes;Human Diseases;Human Diseases;Human Diseases;Human Diseases;Human Diseases;Human Diseases;Human Diseases;Human Diseases;Human Diseases;Human Diseases;Human Diseases;Human Diseases;Human Diseases;Cellular Processes;Human Diseases;Human Diseases;Cellular Processes;Cellular Processes	Cancers;Neurodegenerative diseases;Infectious diseases;Cell growth and death;Neurodegenerative diseases;Infectious diseases;Infectious diseases;Infectious diseases;Infectious diseases;Endocrine and metabolic diseases;Neurodegenerative diseases;Infectious diseases;Infectious diseases;Cancers;Drug resistance;Infectious diseases;Cancers;Cell growth and death;Cardiovascular diseases;Neurodegenerative…	ko05200//Pathways in cancer;ko05016//Huntington disease;ko05163//Human cytomegalovirus infection;ko04210//Apoptosis;ko05010//Alzheimer disease;ko05167//Kaposi sarcoma-associated herpesvirus infection;ko05168//Herpes simplex infection;ko05164//Influenza A;ko05152//Tuberculosis;ko04932//Non-alcoholic fatty liver disease (NAFLD);ko05012//Parkinson disease;ko05145//Toxoplasmosis;ko05161//Hepatitis B;…	K08738;K08738;K08738;K08738;K08738;K08738;K08738;K08738;K08738;K08738;K08738;K08738;K08738;K08738;K08738;K08738;K08738;K08738;K08738;K08738;K08738;K08738	GO:0043231//intracellular membrane-bounded organelle;GO:0044444//cytoplasmic part	GO:0005488//binding;GO:0009055//electron carrier activity	GO:0006139//nucleobase-containing compound metabolic process;GO:0012501//programmed cell death;GO:0044260//cellular macromolecule metabolic process;GO:0044710//single-organism metabolic process
9	AJAP05641	65.1533	14.6832	92	306	0.837	0.412	-2.14968	6.64066e-19	2.01458e-14	down	--	TPA_inf: polyketide synthase [Lytechinus variegatus]	-	-	-	-	-	-	-
9	AJAP16734	8.23213	27.4898	92	306	0.522	0.804	1.73956	1.00632e-17	3.05287e-13	up	--	PREDICTED: neuroblast differentiation-associated protein AHNAK, partial [Callorhinchus milii]	-	-	-	-	-	-	-
9	AJAP24937	15.0006	3.86121	92	306	0.75	0.255	-1.95789	2.07958e-17	6.30882e-13	down	RPL28	PREDICTED: 60S ribosomal protein L28 [Elephantulus edwardii]	Genetic Information Processing	Translation	ko03010//Ribosome	K02903	GO:0005622//intracellular	-	-
9	AJAP09946	12.1738	2.17818	92	306	0.565	0.124	-2.48258	2.85867e-16	8.67236e-12	down	CALR	PREDICTED: calreticulin-like isoform X1 [Saccoglossus kowalevskii]	Genetic Information Processing;Human Diseases;Cellular Processes;Human Diseases;Human Diseases;Organismal Systems	Folding, sorting and degradation;Infectious diseases;Transport and catabolism;Infectious diseases;Infectious diseases;Immune system	ko04141//Protein processing in endoplasmic reticulum;ko05166//HTLV-I infection;ko04145//Phagosome;ko05163//Human cytomegalovirus infection;ko05142//Chagas disease (American trypanosomiasis);ko04612//Antigen processing and presentation	K08057;K08057;K08057;K08057;K08057;K08057	GO:0043231//intracellular membrane-bounded organelle	GO:0005515//protein binding	GO:0044267//cellular protein metabolic process
9	AJAP22002	7.2813	1.9743	92	306	0.576	0.154	-1.88286	6.19994e-14	1.88088e-09	down	Nme2	oncoprotein [Holothuria glaberrima]	Metabolism;Metabolism;Metabolism;Metabolism	Global and overview maps;Nucleotide metabolism;Nucleotide metabolism;Xenobiotics biodegradation and metabolism	ko01100//Metabolic pathways;ko00230//Purine metabolism;ko00240//Pyrimidine metabolism;ko00983//Drug metabolism - other enzymes	K00940;K00940;K00940;K00940	-	-	-
9	AJAP23360	10.1885	29.2816	92	306	0.587	0.755	1.52305	8.05398e-14	2.44334e-09	up	--	PREDICTED: LOW QUALITY PROTEIN: neuroblast differentiation-associated protein AHNAK-like [Kryptolebias marmoratus]	-	-	-	-	-	-	-
9	AJAP22898	5.39341	1.20787	92	306	0.435	0.078	-2.15874	1.87067e-13	5.67507e-09	down	--	TPA_inf: polyketide synthase [Lytechinus variegatus]	-	-	-	-	-	-	-
9	AJAP24266	1.26335	14.887	92	306	0.13	0.474	3.55872	1.95364e-13	5.92677e-09	up	GPAM	PREDICTED: glycerol-3-phosphate acyltransferase 1, mitochondrial [Strongylocentrotus purpuratus]	Metabolism;Metabolism;Metabolism	Global and overview maps;Lipid metabolism;Lipid metabolism	ko01100//Metabolic pathways;ko00564//Glycerophospholipid metabolism;ko00561//Glycerolipid metabolism	K00629;K00629;K00629	-	-	-
9	AJAP01763	14.5866	3.42971	92	306	0.587	0.17	-2.08849	2.13442e-13	6.4752e-09	down	--	polyketide synthase, partial [Strongylocentrotus intermedius]	-	-	-	-	-	-	-
9	AJAP04720	5.05631	1.19625	92	306	0.467	0.101	-2.07956	1.45804e-12	4.42325e-08	down	ACAC	PREDICTED: acetyl-CoA carboxylase 2-like [Sinocyclocheilus rhinocerous]	Metabolism;Organismal Systems;Environmental Information Processing;Metabolism;Organismal Systems;Metabolism;Metabolism;Metabolism	Global and overview maps;Endocrine system;Signal transduction;Global and overview maps;Endocrine system;Carbohydrate metabolism;Carbohydrate metabolism;Lipid metabolism	ko01100//Metabolic pathways;ko04910//Insulin signaling pathway;ko04152//AMPK signaling pathway;ko01212//Fatty acid metabolism;ko04922//Glucagon signaling pathway;ko00620//Pyruvate metabolism;ko00640//Propanoate metabolism;ko00061//Fatty acid biosynthesis	K11262;K11262;K11262;K11262;K11262;K11262;K11262;K11262	GO:0043227//membrane-bounded organelle;GO:0044444//cytoplasmic part	GO:0016874//ligase activity;GO:0036094//small molecule binding;GO:0043167//ion binding;GO:0097159//organic cyclic compound binding;GO:1901363//heterocyclic compound binding	GO:0006629//lipid metabolic process;GO:0044237//cellular metabolic process
9	AJAP10269	9.67822	2.25579	92	306	0.543	0.15	-2.10111	1.9066e-12	5.78406e-08	down	--	PREDICTED: NAD(P)H:quinone oxidoreductase [Strongylocentrotus purpuratus]	-	-	-	-	-	-	-
9	AJAP25864	2.90325	10.2104	92	306	0.37	0.464	1.81429	3.26957e-12	9.91889e-08	up	Mxd4	PREDICTED: max-interacting protein 1 isoform X2 [Strongylocentrotus purpuratus]	-	-	-	-	-	-	-
9	AJAP15839	5.46533	1.36052	92	306	0.478	0.114	-2.00615	3.93046e-12	1.19238e-07	down	RPL15	60S ribosomal protein L15 [Trichinella zimbabwensis]	Genetic Information Processing	Translation	ko03010//Ribosome	K02877	GO:0005622//intracellular	-	-
9	AJAP29675	2.63404	12.0862	92	306	0.293	0.539	2.19802	5.96834e-12	1.81061e-07	up	BCKDK	PREDICTED: 3-methyl-2-oxobutanoate dehydrogenase [lipoamide] kinase, mitochondrial isoform X1 [Strongylocentrotus purpuratus]	-	-	-	-	GO:0043231//intracellular membrane-bounded organelle	GO:0016772//transferase activity, transferring phosphorus-containing groups	GO:0006464//cellular protein modification process;GO:0006796//phosphate-containing compound metabolic process
9	AJAP15645	6.32867	1.16679	92	306	0.467	0.114	-2.43936	8.26483e-12	2.5073e-07	down	PDIA3	PREDICTED: protein disulfide-isomerase A3-like [Priapulus caudatus]	Genetic Information Processing;Human Diseases;Organismal Systems	Folding, sorting and degradation;Infectious diseases;Immune system	ko04141//Protein processing in endoplasmic reticulum;ko05163//Human cytomegalovirus infection;ko04612//Antigen processing and presentation	K08056;K08056;K08056	-	-	-
9	AJAP02070	6.12255	0.850776	92	306	0.38	0.065	-2.84728	1.42059e-11	4.30965e-07	down	GstS1	sigma class glutathione-s-transferase 2 [Haliotis discus discus]	Metabolism;Human Diseases;Metabolism;Metabolism;Metabolism;Metabolism	Global and overview maps;Cancers;Metabolism of other amino acids;Xenobiotics biodegradation and metabolism;Lipid metabolism;Xenobiotics biodegradation and metabolism	ko01100//Metabolic pathways;ko05204//Chemical carcinogenesis;ko00480//Glutathione metabolism;ko00982//Drug metabolism - cytochrome P450;ko00590//Arachidonic acid metabolism;ko00980//Metabolism of xenobiotics by cytochrome P450	K04097;K04097;K04097;K04097;K04097;K04097	-	-	-
9	AJAP13983	7.63091	2.6948	92	306	0.511	0.15	-1.50168	2.06949e-11	6.2782e-07	down	pikAII	TPA_inf: polyketide synthase [Lytechinus variegatus]	-	-	-	-	-	GO:0016740//transferase activity	GO:0008152//metabolic process
9	AJAP07631	12.3189	3.98306	92	306	0.62	0.225	-1.62893	3.73842e-11	1.13413e-06	down	--	PREDICTED: DBF4-type zinc finger-containing protein 2 homolog [Saccoglossus kowalevskii]	-	-	-	-	-	-	-
9	AJAP03571	9.85165	3.91576	92	306	0.565	0.19	-1.33107	3.94073e-11	1.1955e-06	down	Hsp90b1	heat shock protein gp96 [Apostichopus japonicus]	Human Diseases;Environmental Information Processing;Genetic Information Processing;Human Diseases;Organismal Systems;Human Diseases;Organismal Systems;Organismal Systems	Cancers;Signal transduction;Folding, sorting and degradation;Cardiovascular diseases;Endocrine system;Cancers;Endocrine system;Immune system	ko05200//Pathways in cancer;ko04151//PI3K-Akt signaling pathway;ko04141//Protein processing in endoplasmic reticulum;ko05418//Fluid shear stress and atherosclerosis;ko04915//Estrogen signaling pathway;ko05215//Prostate cancer;ko04918//Thyroid hormone synthesis;ko04657//IL-17 signaling pathway	K09487;K09487;K09487;K09487;K09487;K09487;K09487;K09487	-	GO:0005515//protein binding	GO:0044267//cellular protein metabolic process;GO:0050896//response to stimulus
9	AJAP24130	11.5796	2.838	92	306	0.478	0.124	-2.02864	3.95212e-11	1.19895e-06	down	SULT1A4	sulfotransferase [Strongylocentrotus purpuratus]	-	-	-	-	-	-	-
9	AJAP25251	28.0088	16.3687	92	306	0.967	0.673	-0.77494	7.12544e-11	2.16164e-06	down	RPS3A	PREDICTED: 40S ribosomal protein S3a [Astyanax mexicanus]	Genetic Information Processing	Translation	ko03010//Ribosome	K02984	-	-	-
9	AJAP16206	23.3633	10.8063	92	306	0.902	0.559	-1.11237	9.32168e-11	2.82792e-06	down	Rplp2	PREDICTED: 60S acidic ribosomal protein P2 [Coturnix japonica]	Genetic Information Processing	Translation	ko03010//Ribosome	K02943	GO:0005924//cell-substrate adherens junction;GO:0015934//large ribosomal subunit;GO:0031988//membrane-bounded vesicle	-	GO:0034645//cellular macromolecule biosynthetic process
9	AJAP23482	1.96308	0.104233	92	306	0.217	0.01	-4.23523	1.23071e-10	3.73362e-06	down	gst-5	sigma class glutathione-s-transferase 2 [Haliotis discus discus]	Metabolism;Human Diseases;Metabolism;Metabolism;Metabolism;Metabolism	Global and overview maps;Cancers;Metabolism of other amino acids;Xenobiotics biodegradation and metabolism;Lipid metabolism;Xenobiotics biodegradation and metabolism	ko01100//Metabolic pathways;ko05204//Chemical carcinogenesis;ko00480//Glutathione metabolism;ko00982//Drug metabolism - cytochrome P450;ko00590//Arachidonic acid metabolism;ko00980//Metabolism of xenobiotics by cytochrome P450	K04097;K04097;K04097;K04097;K04097;K04097	-	-	-
9	AJAP19137	3.01308	12.8551	92	306	0.293	0.536	2.09303	1.58622e-10	4.81211e-06	up	Fstl5	PREDICTED: follistatin-related protein 5 [Strongylocentrotus purpuratus]	-	-	-	-	-	-	-
9	AJAP11747	5.35781	2.05846	92	306	0.5	0.157	-1.38008	2.27802e-10	6.91082e-06	down	Cox6b1	PREDICTED: cytochrome c oxidase subunit 6B1 [Strongylocentrotus purpuratus]	Metabolism;Organismal Systems;Human Diseases;Human Diseases;Human Diseases;Human Diseases;Metabolism;Organismal Systems	Global and overview maps;Environmental adaptation;Neurodegenerative diseases;Neurodegenerative diseases;Endocrine and metabolic diseases;Neurodegenerative diseases;Energy metabolism;Circulatory system	ko01100//Metabolic pathways;ko04714//Thermogenesis;ko05016//Huntington disease;ko05010//Alzheimer disease;ko04932//Non-alcoholic fatty liver disease (NAFLD);ko05012//Parkinson disease;ko00190//Oxidative phosphorylation;ko04260//Cardiac muscle contraction	K02267;K02267;K02267;K02267;K02267;K02267;K02267;K02267	GO:0043231//intracellular membrane-bounded organelle	GO:0009055//electron carrier activity	GO:0015992//proton transport
9	AJAP16681	0.0330784	4.03729	92	306	0.011	0.265	6.93135	3.43546e-10	1.04221e-05	up	Clca3a1	PREDICTED: calcium-activated chloride channel regulator 4-like [Saccoglossus kowalevskii]	Organismal Systems;Organismal Systems	Digestive system;Endocrine system	ko04972//Pancreatic secretion;ko04924//Renin secretion	K05030;K05030	-	-	-
9	AJAP16808	29.668	8.67056	92	306	0.652	0.284	-1.77471	4.32894e-10	1.31327e-05	down	--	Multiple epidermal growth factor-like domains protein 10, partial [Stegodyphus mimosarum]	-	-	-	-	-	-	-
9	AJAP25469	0.157745	4.45212	92	306	0.022	0.297	4.81883	5.59628e-10	1.69774e-05	up	RPL4	PREDICTED: 60S ribosomal protein L4 [Crassostrea gigas]	Genetic Information Processing	Translation	ko03010//Ribosome	K02930	-	-	-
9	AJAP22132	16.5335	4.95516	92	306	0.598	0.239	-1.73839	9.01334e-10	2.73438e-05	down	stlA	TPA_inf: polyketide synthase [Lytechinus variegatus]	-	-	-	-	-	GO:0016740//transferase activity	GO:0008152//metabolic process
9	AJAP12537	14.6138	4.90458	92	306	0.663	0.307	-1.57514	9.10648e-10	2.76263e-05	down	GSTO1	GST_omega-like protein [Strongylocentrotus droebachiensis]	Human Diseases;Human Diseases;Human Diseases;Human Diseases;Organismal Systems;Metabolism;Human Diseases;Metabolism;Human Diseases;Metabolism;Metabolism	Cancers;Cancers;Cardiovascular diseases;Cancers;Aging;Xenobiotics biodegradation and metabolism;Cancers;Metabolism of other amino acids;Drug resistance;Xenobiotics biodegradation and metabolism;Xenobiotics biodegradation and metabolism	ko05200//Pathways in cancer;ko05225//Hepatocellular carcinoma;ko05418//Fluid shear stress and atherosclerosis;ko05215//Prostate cancer;ko04212//Longevity regulating pathway - worm;ko00983//Drug metabolism - other enzymes;ko05204//Chemical carcinogenesis;ko00480//Glutathione metabolism;ko01524//Platinum drug resistance;ko00982//Drug metabolism - cytochrome P450;ko00980//Metabolism of xenobiotics b…	K00799;K00799;K00799;K00799;K00799;K00799;K00799;K00799;K00799;K00799;K00799	-	-	-
9	AJAP20295	8.63075	2.724	92	306	0.543	0.19	-1.66376	1.04477e-09	3.16952e-05	down	Atp5mc3	PREDICTED: ATP synthase lipid-binding protein, mitochondrial [Strongylocentrotus purpuratus]	Metabolism;Organismal Systems;Human Diseases;Human Diseases;Human Diseases;Metabolism	Global and overview maps;Environmental adaptation;Neurodegenerative diseases;Neurodegenerative diseases;Neurodegenerative diseases;Energy metabolism	ko01100//Metabolic pathways;ko04714//Thermogenesis;ko05016//Huntington disease;ko05010//Alzheimer disease;ko05012//Parkinson disease;ko00190//Oxidative phosphorylation	K02128;K02128;K02128;K02128;K02128;K02128	GO:0044425//membrane part	-	GO:0015992//proton transport
9	AJAP30171	3.55861	13.3227	92	306	0.304	0.549	1.9045	1.82768e-09	5.54463e-05	up	CREBRF	PREDICTED: CREB3 regulatory factor-like, partial [Leptonychotes weddellii]	-	-	-	-	GO:0044451//nucleoplasm part	GO:0005488//binding	GO:0006357//regulation of transcription from RNA polymerase II promoter;GO:0009896//positive regulation of catabolic process;GO:0009968//negative regulation of signal transduction;GO:0015031//protein transport;GO:0032386//regulation of intracellular transport;GO:0033554//cellular response to stress;GO:0071310//cellular response to organic substance
9	AJAP03064	5.94272	3.84706	92	306	0.511	0.219	-0.627366	2.26585e-09	6.87392e-05	down	--	-	-	-	-	-	-	-	-
9	AJAP05396	9.27899	4.74789	92	306	0.641	0.291	-0.966683	3.86597e-09	0.000117282	down	Cltc	PREDICTED: LOW QUALITY PROTEIN: clathrin heavy chain 1 [Strongylocentrotus purpuratus]	Cellular Processes;Human Diseases;Cellular Processes;Human Diseases;Organismal Systems;Organismal Systems	Transport and catabolism;Neurodegenerative diseases;Transport and catabolism;Infectious diseases;Nervous system;Excretory system	ko04144//Endocytosis;ko05016//Huntington disease;ko04142//Lysosome;ko05100//Bacterial invasion of epithelial cells;ko04721//Synaptic vesicle cycle;ko04961//Endocrine and other factor-regulated calcium reabsorption	K04646;K04646;K04646;K04646;K04646;K04646	GO:0030125//clathrin vesicle coat	-	GO:0015031//protein transport
9	AJAP01959	36.8936	78.9186	92	306	0.913	0.938	1.097	5.62185e-09	0.00017055	up	egr1-a	PREDICTED: early growth response protein 1-B-like isoform X1 [Strongylocentrotus purpuratus]	Human Diseases;Organismal Systems;Human Diseases;Environmental Information Processing;Organismal Systems;Human Diseases	Infectious diseases;Endocrine system;Neurodegenerative diseases;Signal transduction;Endocrine system;Endocrine and metabolic diseases	ko05166//HTLV-I infection;ko04928//Parathyroid hormone synthesis, secretion and action;ko05020//Prion diseases;ko04371//Apelin signaling pathway;ko04912//GnRH signaling pathway;ko04933//AGE-RAGE signaling pathway in diabetic complications	K09203;K09203;K09203;K09203;K09203;K09203	-	-	-
9	AJAP11927	3.55851	0.873767	92	306	0.326	0.065	-2.02595	5.67836e-09	0.000172264	down	hpd	4-hydroxyphenylpyruvate dioxygenase, partial [Stegodyphus mimosarum]	Metabolism;Metabolism;Metabolism;Metabolism	Global and overview maps;Amino acid metabolism;Amino acid metabolism;Metabolism of cofactors and vitamins	ko01100//Metabolic pathways;ko00350//Tyrosine metabolism;ko00360//Phenylalanine metabolism;ko00130//Ubiquinone and other terpenoid-quinone biosynthesis	K00457;K00457;K00457;K00457	-	GO:0016491//oxidoreductase activity;GO:0043169//cation binding	GO:0006520//cellular amino acid metabolic process
9	AJAP29607	21.8604	16.2215	92	306	0.957	0.68	-0.430414	7.06639e-09	0.000214373	down	RPL35	PREDICTED: 60S ribosomal protein L35 [Strongylocentrotus purpuratus]	Genetic Information Processing	Translation	ko03010//Ribosome	K02918	GO:0015934//large ribosomal subunit	GO:0005198//structural molecule activity;GO:0044822//poly(A) RNA binding	GO:0000956//nuclear-transcribed mRNA catabolic process;GO:0006412//translation;GO:0006613//cotranslational protein targeting to membrane;GO:0016032//viral process;GO:0032774//RNA biosynthetic process;GO:0043624//cellular protein complex disassembly
9	AJAP06626	28.0203	16.4646	92	306	0.957	0.686	-0.767104	7.07776e-09	0.000214718	down	rpl3402	PREDICTED: 60S ribosomal protein L34-B [Strongylocentrotus purpuratus]	Genetic Information Processing	Translation	ko03010//Ribosome	K02915	-	-	-
9	AJAP22429	32.5596	19.5391	92	306	0.967	0.748	-0.736714	7.24243e-09	0.000219714	down	RPS12	40S ribosomal protein S12 [Branchiostoma belcheri]	Genetic Information Processing	Translation	ko03010//Ribosome	K02951	GO:0015935//small ribosomal subunit	GO:0003723//RNA binding	GO:0010467//gene expression
9	AJAP13503	4.95324	2.42527	92	306	0.348	0.088	-1.03023	7.85122e-09	0.000238183	down	--	-	-	-	-	-	-	-	-
9	AJAP22626	7.57289	2.94322	92	306	0.533	0.199	-1.36345	9.06203e-09	0.000274915	down	--	DNA-binding protein HEXBP [Exaiptasia pallida]	-	-	-	-	GO:0043231//intracellular membrane-bounded organelle;GO:0044444//cytoplasmic part	GO:0003676//nucleic acid binding	GO:0006355//regulation of transcription, DNA-templated
9	AJAP24174	2.45169	0.26015	92	306	0.217	0.02	-3.23636	1.03561e-08	0.000314172	down	hoxb9	homeodomain containing transcription factor Hox11/13c [Apostichopus japonicus]	-	-	-	-	GO:0043231//intracellular membrane-bounded organelle	GO:0003677//DNA binding	GO:0010468//regulation of gene expression
9	AJAP05741	6.13874	2.03048	92	306	0.413	0.118	-1.59612	1.07655e-08	0.000326594	down	SOCS2	suppressors of cytokine signaling 2 [Apostichopus japonicus]	Organismal Systems;Organismal Systems;Environmental Information Processing;Human Diseases	Endocrine system;Endocrine system;Signal transduction;Endocrine and metabolic diseases	ko04910//Insulin signaling pathway;ko04917//Prolactin signaling pathway;ko04630//Jak-STAT signaling pathway;ko04930//Type II diabetes mellitus	K04695;K04695;K04695;K04695	-	-	-
9	AJAP18971	43.6094	26.3137	92	306	0.989	0.84	-0.728825	1.07744e-08	0.000326864	down	RPS8	PREDICTED: 40S ribosomal protein S8-like [Branchiostoma belcheri]	Genetic Information Processing	Translation	ko03010//Ribosome	K02995	GO:0030529//intracellular ribonucleoprotein complex	-	GO:0010467//gene expression
9	AJAP01527	21.6868	14.7006	92	306	0.946	0.66	-0.560938	1.3951e-08	0.000423231	down	rps19	PREDICTED: 40S ribosomal protein S19 [Strongylocentrotus purpuratus]	Genetic Information Processing	Translation	ko03010//Ribosome	K02966	GO:0005840//ribosome;GO:0043227//membrane-bounded organelle;GO:0044446//intracellular organelle part	GO:0005515//protein binding	GO:0002697//regulation of immune effector process;GO:0009605//response to external stimulus;GO:0016043//cellular component organization;GO:0030154//cell differentiation;GO:0030490//maturation of SSU-rRNA;GO:0044707//single-multicellular organism process;GO:0048856//anatomical structure development
9	AJAP18383	19.6816	14.193	92	306	0.891	0.595	-0.471672	1.52208e-08	0.000461754	down	rpl8	PREDICTED: 60S ribosomal protein L8 [Strongylocentrotus purpuratus]	Genetic Information Processing	Translation	ko03010//Ribosome	K02938	-	-	-
9	AJAP01334	0.329874	4.98479	92	306	0.043	0.294	3.91755	1.55774e-08	0.000472571	up	ceh-30	gastrulation brain homeobox 2 protein, partial [Macaca fascicularis]	-	-	-	-	-	-	GO:0009653//anatomical structure morphogenesis;GO:0009987//cellular process;GO:0030902//hindbrain development
9	AJAP19629	17.7517	11.2734	92	306	0.902	0.592	-0.655033	1.75538e-08	0.00053253	down	Rps5	PREDICTED: 40S ribosomal protein S5-like [Saccoglossus kowalevskii]	Genetic Information Processing	Translation	ko03010//Ribosome	K02989	GO:0005924//cell-substrate adherens junction;GO:0015935//small ribosomal subunit;GO:0031988//membrane-bounded vesicle	GO:0005198//structural molecule activity;GO:0044822//poly(A) RNA binding	GO:0006448//regulation of translational elongation
9	AJAP28259	5.92017	15.509	92	306	0.489	0.614	1.38939	2.03744e-08	0.000618098	up	Acly	PREDICTED: ATP-citrate synthase [Strongylocentrotus purpuratus]	Metabolism;Metabolism	Global and overview maps;Carbohydrate metabolism	ko01100//Metabolic pathways;ko00020//Citrate cycle (TCA cycle)	K01648;K01648	-	-	-
9	AJAP24140	2.55365	0.246657	92	306	0.228	0.026	-3.37198	2.55033e-08	0.000773695	down	LGSN	PREDICTED: lengsin-like [Strongylocentrotus purpuratus]	-	-	-	-	-	-	-
9	AJAP25969	5.28013	1.51165	92	306	0.391	0.108	-1.80445	2.70571e-08	0.00082083	down	ACLY	PREDICTED: ATP-citrate synthase-like [Saccoglossus kowalevskii]	Metabolism;Metabolism	Global and overview maps;Carbohydrate metabolism	ko01100//Metabolic pathways;ko00020//Citrate cycle (TCA cycle)	K01648;K01648	GO:0016020//membrane;GO:0031981//nuclear lumen;GO:0031988//membrane-bounded vesicle;GO:0043234//protein complex;GO:0044444//cytoplasmic part	GO:0004774//succinate-CoA ligase activity;GO:0032550//purine ribonucleoside binding;GO:0043169//cation binding;GO:0046912//transferase activity, transferring acyl groups, acyl groups converted into alkyl on transfer	GO:0005975//carbohydrate metabolic process;GO:0006641//triglyceride metabolic process;GO:0009893//positive regulation of metabolic process;GO:0015980//energy derivation by oxidation of organic compounds;GO:0035336//long-chain fatty-acyl-CoA metabolic process;GO:0072350//tricarboxylic acid metabolic process
9	AJAP14537	9.93573	4.32888	92	306	0.641	0.297	-1.19863	2.78274e-08	0.000844201	down	PPIA	cyclophilin A isoform 1 [Ruditapes philippinarum]	Environmental Information Processing;Human Diseases;Environmental Information Processing;Human Diseases;Human Diseases	Signal transduction;Neurodegenerative diseases;Signal transduction;Neurodegenerative diseases;Infectious diseases	ko04020//Calcium signaling pathway;ko05016//Huntington disease;ko04022//cGMP - PKG signaling pathway;ko05012//Parkinson disease;ko05145//Toxoplasmosis	K09565;K09565;K09565;K09565;K09565	-	GO:0016859//cis-trans isomerase activity	GO:0044267//cellular protein metabolic process
9	AJAP04688	13.9218	7.68058	92	306	0.793	0.454	-0.85806	2.89075e-08	0.000876967	down	RpL44	PREDICTED: 60S ribosomal protein L44 [Strongylocentrotus purpuratus]	Genetic Information Processing	Translation	ko03010//Ribosome	K02929	GO:0030529//intracellular ribonucleoprotein complex	-	GO:0010467//gene expression
9	AJAP27127	6.56207	2.61165	92	306	0.478	0.173	-1.32919	3.39459e-08	0.00102982	down	ACAC	acetyl-CoA carboxylase [Gallus gallus]	Metabolism;Organismal Systems;Environmental Information Processing;Metabolism;Organismal Systems;Metabolism;Metabolism;Metabolism	Global and overview maps;Endocrine system;Signal transduction;Global and overview maps;Endocrine system;Carbohydrate metabolism;Carbohydrate metabolism;Lipid metabolism	ko01100//Metabolic pathways;ko04910//Insulin signaling pathway;ko04152//AMPK signaling pathway;ko01212//Fatty acid metabolism;ko04922//Glucagon signaling pathway;ko00620//Pyruvate metabolism;ko00640//Propanoate metabolism;ko00061//Fatty acid biosynthesis	K11262;K11262;K11262;K11262;K11262;K11262;K11262;K11262	GO:0043227//membrane-bounded organelle;GO:0044444//cytoplasmic part	GO:0016874//ligase activity;GO:0036094//small molecule binding;GO:0043167//ion binding;GO:0097159//organic cyclic compound binding;GO:1901363//heterocyclic compound binding	GO:0006629//lipid metabolic process;GO:0044237//cellular metabolic process
9	AJAP13790	7.73808	3.91857	92	306	0.511	0.206	-0.981646	5.13073e-08	0.00155651	down	igf2bp1	PREDICTED: insulin-like growth factor 2 mRNA-binding protein 1 isoform X3 [Strongylocentrotus purpuratus]	-	-	-	-	-	GO:0044822//poly(A) RNA binding	-
9	AJAP14569	12.8723	6.11389	92	306	0.696	0.356	-1.07411	5.50183e-08	0.00166909	down	pdi-2	PDI [Apostichopus japonicus]	Genetic Information Processing	Folding, sorting and degradation	ko04141//Protein processing in endoplasmic reticulum	K09580	-	-	-
9	AJAP14465	1.51793	0.547471	92	306	0.239	0.042	-1.47125	7.12388e-08	0.00216117	down	surf4	PREDICTED: surfeit locus protein 4 isoform X1 [Strongylocentrotus purpuratus]	-	-	-	-	GO:0031090//organelle membrane;GO:0031224//intrinsic component of membrane	-	-
9	AJAP11074	2.97841	1.23551	92	306	0.315	0.085	-1.26943	7.60133e-08	0.00230602	down	Chd5	PREDICTED: chromodomain-helicase-DNA-binding protein Mi-2 homolog [Strongylocentrotus purpuratus]	-	-	-	-	-	-	-
9	AJAP18859	37.1344	23.8186	92	306	0.989	0.817	-0.640666	8.01229e-08	0.00243069	down	RPS15A	40S ribosomal protein [Phragmatopoma lapidosa]	Genetic Information Processing	Translation	ko03010//Ribosome	K02957	GO:0015935//small ribosomal subunit;GO:0031988//membrane-bounded vesicle;GO:0043231//intracellular membrane-bounded organelle	GO:0003723//RNA binding;GO:0005198//structural molecule activity	GO:0010467//gene expression;GO:0042127//regulation of cell proliferation;GO:0051707//response to other organism;GO:0051726//regulation of cell cycle
9	AJAP04356	20.7899	11.0464	92	306	0.859	0.565	-0.912316	1.12409e-07	0.00341016	down	RPS11	PREDICTED: 40S ribosomal protein S11-like [Saccoglossus kowalevskii]	Genetic Information Processing	Translation	ko03010//Ribosome	K02949	-	-	-
9	AJAP08849	8.11988	5.89318	92	306	0.685	0.392	-0.462412	1.17208e-07	0.00355575	down	pabpc1-b	polyA-binding protein [Strongylocentrotus purpuratus]	Genetic Information Processing;Genetic Information Processing;Genetic Information Processing	Translation;Folding, sorting and degradation;Translation	ko03013//RNA transport;ko03018//RNA degradation;ko03015//mRNA surveillance pathway	K13126;K13126;K13126	-	GO:0003676//nucleic acid binding	-
9	AJAP28377	15.2395	9.16119	92	306	0.826	0.51	-0.734211	1.2509e-07	0.00379486	down	RPS20	PREDICTED: 40S ribosomal protein S20 [Strongylocentrotus purpuratus]	Genetic Information Processing	Translation	ko03010//Ribosome	K02969	GO:0031988//membrane-bounded vesicle;GO:0044391//ribosomal subunit	GO:0003723//RNA binding;GO:0005198//structural molecule activity	GO:0010467//gene expression
9	AJAP25225	2.8322	0.457607	92	306	0.261	0.046	-2.62975	1.32127e-07	0.00400834	down	cs	Citrate synthase [Operophtera brumata]	Metabolism;Metabolism;Metabolism;Metabolism;Metabolism;Metabolism	Global and overview maps;Global and overview maps;Global and overview maps;Carbohydrate metabolism;Carbohydrate metabolism;Global and overview maps	ko01100//Metabolic pathways;ko01200//Carbon metabolism;ko01230//Biosynthesis of amino acids;ko00630//Glyoxylate and dicarboxylate metabolism;ko00020//Citrate cycle (TCA cycle);ko01210//2-Oxocarboxylic acid metabolism	K01647;K01647;K01647;K01647;K01647;K01647	-	GO:0016746//transferase activity, transferring acyl groups	GO:0005975//carbohydrate metabolic process;GO:0006101//citrate metabolic process
9	AJAP19039	19.5779	13.4901	92	306	0.913	0.634	-0.537322	1.44317e-07	0.00437814	down	rps4	PREDICTED: 40S ribosomal protein S4 [Larimichthys crocea]	Genetic Information Processing	Translation	ko03010//Ribosome	K02987	GO:0005924//cell-substrate adherens junction;GO:0031988//membrane-bounded vesicle;GO:0035770//ribonucleoprotein granule;GO:0044391//ribosomal subunit	GO:0003723//RNA binding;GO:0005198//structural molecule activity	GO:0006417//regulation of translation;GO:0042127//regulation of cell proliferation;GO:0044707//single-multicellular organism process
9	AJAP29598	6.98184	4.71008	92	306	0.576	0.291	-0.567855	1.45538e-07	0.00441518	down	H3f3a	H3 histone [Xenopus tropicalis]	Human Diseases;Human Diseases;Human Diseases	Cancers;Substance dependence;Immune diseases	ko05202//Transcriptional misregulation in cancers;ko05034//Alcoholism;ko05322//Systemic lupus erythematosus	K11253;K11253;K11253	GO:0000786//nucleosome;GO:0031981//nuclear lumen;GO:0031988//membrane-bounded vesicle	GO:0000977//RNA polymerase II regulatory region sequence-specific DNA binding;GO:0031490//chromatin DNA binding;GO:0046983//protein dimerization activity	GO:0001558//regulation of cell growth;GO:0006306//DNA methylation;GO:0006334//nucleosome assembly;GO:0006342//chromatin silencing;GO:0006950//response to stress;GO:0007599//hemostasis;GO:0035556//intracellular signal transduction
9	AJAP15443	1.90392	0.16988	92	306	0.196	0.02	-3.48638	1.57382e-07	0.0047745	down	ALDH7A1	aldehyde dehydrogenase 7A1 [Holothuria glaberrima]	Metabolism;Metabolism;Metabolism;Metabolism;Metabolism;Metabolism;Metabolism;Metabolism;Metabolism;Metabolism;Metabolism;Metabolism;Metabolism	Global and overview maps;Amino acid metabolism;Lipid metabolism;Amino acid metabolism;Lipid metabolism;Amino acid metabolism;Amino acid metabolism;Amino acid metabolism;Carbohydrate metabolism;Carbohydrate metabolism;Metabolism of other amino acids;Amino acid metabolism;Carbohydrate metabolism	ko01100//Metabolic pathways;ko00310//Lysine degradation;ko00071//Fatty acid degradation;ko00330//Arginine and proline metabolism;ko00561//Glycerolipid metabolism;ko00280//Valine, leucine and isoleucine degradation;ko00260//Glycine, serine and threonine metabolism;ko00380//Tryptophan metabolism;ko00010//Glycolysis / Gluconeogenesis;ko00620//Pyruvate metabolism;ko00410//beta-Alanine metabolism;ko00…	K14085;K14085;K14085;K14085;K14085;K14085;K14085;K14085;K14085;K14085;K14085;K14085;K14085	GO:0031988//membrane-bounded vesicle;GO:0044429//mitochondrial part	GO:0004029//aldehyde dehydrogenase (NAD) activity;GO:0005488//binding	GO:0006553//lysine metabolic process;GO:0019695//choline metabolic process;GO:0050954//sensory perception of mechanical stimulus
9	AJAP13473	4.1599	1.73749	92	306	0.402	0.134	-1.25954	1.69844e-07	0.00515255	down	Ssr4	PREDICTED: translocon-associated protein subunit delta [Strongylocentrotus purpuratus]	Genetic Information Processing	Folding, sorting and degradation	ko04141//Protein processing in endoplasmic reticulum	K04571	GO:0031988//membrane-bounded vesicle;GO:0071256//translocon complex	-	-
9	AJAP23263	6.03733	9.10378	92	306	0.554	0.474	0.592556	1.86697e-07	0.00566382	up	mec-2	PREDICTED: mechanosensory protein 2-like isoform X1 [Lingula anatina]	-	-	-	-	-	-	-
9	AJAP06314	2.68419	1.28194	92	306	0.326	0.101	-1.06616	1.88754e-07	0.00572622	down	NAPEPLD	PREDICTED: N-acyl-phosphatidylethanolamine-hydrolyzing phospholipase D isoform X2 [Strongylocentrotus purpuratus]	-	-	-	-	-	-	-
9	AJAP12418	2.29409	8.88616	92	306	0.228	0.425	1.95364	1.89333e-07	0.00574378	up	--	PREDICTED: uncharacterized protein LOC100368791 [Saccoglossus kowalevskii]	-	-	-	-	-	-	-
9	AJAP17330	2.23645	0.501534	92	306	0.261	0.049	-2.15679	2.24274e-07	0.0068038	down	HADHA	PREDICTED: trifunctional enzyme subunit alpha, mitochondrial-like [Hippocampus comes]	Metabolism;Metabolism;Metabolism;Metabolism;Metabolism;Metabolism;Metabolism;Metabolism;Metabolism;Metabolism;Metabolism;Metabolism	Global and overview maps;Global and overview maps;Amino acid metabolism;Global and overview maps;Lipid metabolism;Amino acid metabolism;Amino acid metabolism;Metabolism of other amino acids;Carbohydrate metabolism;Lipid metabolism;Carbohydrate metabolism;Lipid metabolism	ko01100//Metabolic pathways;ko01200//Carbon metabolism;ko00310//Lysine degradation;ko01212//Fatty acid metabolism;ko00071//Fatty acid degradation;ko00280//Valine, leucine and isoleucine degradation;ko00380//Tryptophan metabolism;ko00410//beta-Alanine metabolism;ko00640//Propanoate metabolism;ko01040//Biosynthesis of unsaturated fatty acids;ko00650//Butanoate metabolism;ko00062//Fatty acid elongat…	K07515;K07515;K07515;K07515;K07515;K07515;K07515;K07515;K07515;K07515;K07515;K07515	GO:0043231//intracellular membrane-bounded organelle	GO:0003824//catalytic activity	GO:0006631//fatty acid metabolic process
9	AJAP08921	3.74214	10.5842	92	306	0.348	0.526	1.49997	2.31733e-07	0.00703008	up	--	PREDICTED: uncharacterized protein LOC100889173 [Strongylocentrotus purpuratus]	-	-	-	-	-	-	-
9	AJAP17314	3.30589	11.4428	92	306	0.283	0.497	1.79133	2.52543e-07	0.0076614	up	cyhr1-b	PREDICTED: cysteine and histidine-rich protein 1 [Strongylocentrotus purpuratus]	-	-	-	-	-	GO:0043167//ion binding	-
9	AJAP07929	3.86523	14.3527	92	306	0.337	0.559	1.89269	2.63777e-07	0.00800219	up	--	major yolk protein 1 [Apostichopus japonicus]	-	-	-	-	-	-	-
9	AJAP25776	8.78528	4.09131	92	306	0.609	0.291	-1.10253	2.75838e-07	0.00836811	down	ATP5F1B	H(+)-transporting ATPase beta subunit [Hemicentrotus pulcherrimus]	Metabolism;Organismal Systems;Human Diseases;Human Diseases;Human Diseases;Metabolism	Global and overview maps;Environmental adaptation;Neurodegenerative diseases;Neurodegenerative diseases;Neurodegenerative diseases;Energy metabolism	ko01100//Metabolic pathways;ko04714//Thermogenesis;ko05016//Huntington disease;ko05010//Alzheimer disease;ko05012//Parkinson disease;ko00190//Oxidative phosphorylation	K02133;K02133;K02133;K02133;K02133;K02133	GO:0033178//proton-transporting two-sector ATPase complex, catalytic domain	GO:0019829//cation-transporting ATPase activity;GO:0032550//purine ribonucleoside binding	GO:0006754//ATP biosynthetic process;GO:0015988//energy coupled proton transmembrane transport, against electrochemical gradient
9	AJAP18445	3.53618	1.04044	92	306	0.326	0.085	-1.76499	2.78468e-07	0.00844788	down	Hspd1	heat shock protein 60 [Apostichopus japonicus]	Human Diseases;Genetic Information Processing;Organismal Systems;Human Diseases;Human Diseases	Infectious diseases;Folding, sorting and degradation;Aging;Infectious diseases;Endocrine and metabolic diseases	ko05152//Tuberculosis;ko03018//RNA degradation;ko04212//Longevity regulating pathway - worm;ko05134//Legionellosis;ko04940//Type I diabetes mellitus	K04077;K04077;K04077;K04077;K04077	GO:0005768//endosome;GO:0005783//endoplasmic reticulum;GO:0016021//integral component of membrane;GO:0019866//organelle inner membrane;GO:0019908//nuclear cyclin-dependent protein kinase holoenzyme complex;GO:0030141//secretory granule;GO:0044421//extracellular region part;GO:0044455//mitochondrial membrane part;GO:0098589//membrane region	GO:0003723//RNA binding;GO:0008289//lipid binding;GO:0032550//purine ribonucleoside binding;GO:0044389//ubiquitin-like protein ligase binding;GO:0046983//protein dimerization activity	GO:0002224//toll-like receptor signaling pathway;GO:0002367//cytokine production involved in immune response;GO:0002696//positive regulation of leukocyte activation;GO:0002711//positive regulation of T cell mediated immunity;GO:0009593//detection of chemical stimulus;GO:0031647//regulation of protein stability;GO:0032481//positive regulation of type I interferon production;GO:0034112//positive re…
9	AJAP07645	17.4982	10.5487	92	306	0.859	0.562	-0.730144	2.92627e-07	0.00887743	down	--	-	-	-	-	-	-	-	-
9	AJAP17939	3.00932	1.2007	92	306	0.359	0.111	-1.32556	2.95994e-07	0.00897957	down	Rab6a	PREDICTED: ras-related protein Rab6 isoform X3 [Polistes canadensis]	-	-	-	-	-	GO:0032550//purine ribonucleoside binding	GO:0008104//protein localization;GO:0035556//intracellular signal transduction
9	AJAP24303	2.74317	0.654076	92	306	0.25	0.046	-2.06832	3.13086e-07	0.0094981	down	DDX3X	ATP-dependent RNA helicase DDX3X-like protein [Saccoglossus kowalevskii]	Human Diseases;Human Diseases;Organismal Systems	Cancers;Infectious diseases;Immune system	ko05203//Viral carcinogenesis;ko05161//Hepatitis B;ko04622//RIG-I-like receptor signaling pathway	K11594;K11594;K11594	-	GO:0016787//hydrolase activity;GO:0097159//organic cyclic compound binding;GO:1901363//heterocyclic compound binding	-
9	AJAP07135	2.80192	1.99438	92	306	0.337	0.134	-0.490476	3.61787e-07	0.0109755	down	SYNGR2	PREDICTED: synaptogyrin-3 [Strongylocentrotus purpuratus]	-	-	-	-	-	-	-
9	AJAP22945	23.4426	14.2348	92	306	0.902	0.634	-0.719711	3.63708e-07	0.0110338	down	EEF2	PREDICTED: elongation factor 2-like [Scleropages formosus]	Organismal Systems;Environmental Information Processing	Endocrine system;Signal transduction	ko04921//Oxytocin signaling pathway;ko04152//AMPK signaling pathway	K03234;K03234	GO:0016020//membrane;GO:0016234//inclusion body;GO:0030529//intracellular ribonucleoprotein complex;GO:0031988//membrane-bounded vesicle;GO:0043231//intracellular membrane-bounded organelle	GO:0008135//translation factor activity, RNA binding;GO:0017111//nucleoside-triphosphatase activity;GO:0019900//kinase binding;GO:0032550//purine ribonucleoside binding;GO:0090079//translation regulator activity, nucleic acid binding	GO:0006417//regulation of translation;GO:0030097//hemopoiesis
9	AJAP30288	2.42091	0.70442	92	306	0.272	0.056	-1.78104	3.72189e-07	0.0112911	down	CYME_CMM237C	PREDICTED: microtubule-associated protein futsch [Strongylocentrotus purpuratus]	-	-	-	-	-	-	-
9	AJAP02336	3.24264	0.986917	92	306	0.272	0.062	-1.71617	3.82746e-07	0.0116114	down	gpd1	PREDICTED: LOW QUALITY PROTEIN: glycerol-3-phosphate dehydrogenase [NAD(+)], cytoplasmic [Strongylocentrotus purpuratus]	Metabolism	Lipid metabolism	ko00564//Glycerophospholipid metabolism	K00006	GO:0044444//cytoplasmic part	GO:0000166//nucleotide binding;GO:0016614//oxidoreductase activity, acting on CH-OH group of donors;GO:0046983//protein dimerization activity;GO:0048037//cofactor binding	GO:0006072//glycerol-3-phosphate metabolic process;GO:0044238//primary metabolic process;GO:0044710//single-organism metabolic process
9	AJAP06955	0.179302	3.5243	92	306	0.022	0.232	4.29687	3.92383e-07	0.0119037	up	--	PREDICTED: DD104 protein, upregulated upon bacterial challenge and trauma isoform X1 [Strongylocentrotus purpuratus]	-	-	-	-	-	-	-
9	AJAP02044	9.74343	5.656	92	306	0.609	0.304	-0.784648	3.97845e-07	0.0120694	down	Eif4g3	eukaryotic initiation factor 4G [Sphaerechinus granularis]	Genetic Information Processing;Human Diseases	Translation;Cardiovascular diseases	ko03013//RNA transport;ko05416//Viral myocarditis	K03260;K03260	-	-	-
9	AJAP11953	1.16156	0.167254	92	306	0.163	0.013	-2.79596	3.99331e-07	0.0121145	down	Nop58	PREDICTED: nucleolar protein 58 isoform X2 [Latimeria chalumnae]	Genetic Information Processing	Translation	ko03008//Ribosome biogenesis in eukaryotes	K14565	-	-	-
9	AJAP19156	3.64304	1.54635	92	306	0.348	0.108	-1.23628	4.06111e-07	0.0123202	down	--	PREDICTED: multiple coagulation factor deficiency protein 2 homolog [Saccoglossus kowalevskii]	-	-	-	-	-	-	-
9	AJAP14015	2.17177	0.228567	92	306	0.196	0.023	-3.24819	4.46407e-07	0.0135427	down	FAH	PREDICTED: fumarylacetoacetase-like [Branchiostoma belcheri]	Metabolism;Metabolism	Global and overview maps;Amino acid metabolism	ko01100//Metabolic pathways;ko00350//Tyrosine metabolism	K01555;K01555	-	-	GO:0008152//metabolic process
9	AJAP28936	14.2158	34.2842	92	306	0.554	0.719	1.27005	4.53211e-07	0.0137491	up	SLC23A2	Solute carrier family 23 member 2, partial [Stegodyphus mimosarum]	Organismal Systems	Digestive system	ko04977//Vitamin digestion and absorption	K14611	GO:0016020//membrane;GO:0044464//cell part	GO:0051183//vitamin transporter activity	GO:0006811//ion transport;GO:0051180//vitamin transport
9	AJAP26343	3.3723	1.0683	92	306	0.304	0.078	-1.65842	4.95882e-07	0.0150436	down	--	PREDICTED: pro-neuregulin-4, membrane-bound isoform-like [Branchiostoma belcheri]	-	-	-	-	-	-	-
9	AJAP27137	5.38957	13.4803	92	306	0.38	0.497	1.32261	5.02069e-07	0.0152313	up	--	PREDICTED: uncharacterized protein LOC100891454 [Strongylocentrotus purpuratus]	-	-	-	-	-	-	-
9	AJAP10190	8.89752	3.40109	92	306	0.533	0.232	-1.38741	5.33087e-07	0.0161723	down	Cpt1a	PREDICTED: carnitine O-palmitoyltransferase 1, liver isoform isoform X3 [Cephus cinctus]	Organismal Systems;Human Diseases;Environmental Information Processing;Organismal Systems;Metabolism;Metabolism;Organismal Systems;Organismal Systems	Environmental adaptation;Endocrine and metabolic diseases;Signal transduction;Endocrine system;Global and overview maps;Lipid metabolism;Endocrine system;Endocrine system	ko04714//Thermogenesis;ko04931//Insulin resistance;ko04152//AMPK signaling pathway;ko03320//PPAR signaling pathway;ko01212//Fatty acid metabolism;ko00071//Fatty acid degradation;ko04922//Glucagon signaling pathway;ko04920//Adipocytokine signaling pathway	K08765;K08765;K08765;K08765;K08765;K08765;K08765;K08765	-	-	-
9	AJAP00200	4.6204	2.42423	92	306	0.446	0.183	-0.930492	5.5982e-07	0.0169833	down	--	PREDICTED: epididymal secretory protein E1 isoform X1 [Sinocyclocheilus anshuiensis]	Cellular Processes;Organismal Systems	Transport and catabolism;Digestive system	ko04142//Lysosome;ko04979//Cholesterol metabolism	K13443;K13443	-	-	-
9	AJAP02351	30.2568	18.2833	92	306	0.946	0.722	-0.726737	5.67257e-07	0.0172089	down	RPL6	PREDICTED: 60S ribosomal protein L6 isoform X1 [Strongylocentrotus purpuratus]	Genetic Information Processing	Translation	ko03010//Ribosome	K02934	GO:0005622//intracellular	-	-
9	AJAP04481	3.88458	1.28731	92	306	0.337	0.095	-1.5934	5.71884e-07	0.0173492	down	sor1	PREDICTED: LOW QUALITY PROTEIN: reducing polyketide synthase FUB1-like [Branchiostoma belcheri]	-	-	-	-	-	-	-
9	AJAP23631	0.0458438	2.79507	92	306	0.011	0.196	5.93002	6.03416e-07	0.0183058	up	Slc26a11	PREDICTED: sodium-independent sulfate anion transporter [Strongylocentrotus purpuratus]	-	-	-	-	-	-	-
9	AJAP00874	10.6628	4.66777	92	306	0.598	0.288	-1.19178	6.07007e-07	0.0184148	down	CRYZ	PREDICTED: quinone oxidoreductase [Strongylocentrotus purpuratus]	-	-	-	-	-	-	-
9	AJAP07191	39.0297	25.7567	92	306	0.989	0.83	-0.599624	6.33963e-07	0.0192325	down	RPL13A	PREDICTED: 60S ribosomal protein L13a [Strongylocentrotus purpuratus]	Genetic Information Processing	Translation	ko03010//Ribosome	K02872	GO:0005924//cell-substrate adherens junction;GO:0015934//large ribosomal subunit;GO:0043231//intracellular membrane-bounded organelle;GO:0043234//protein complex	GO:0003723//RNA binding	GO:0034341//response to interferon-gamma;GO:0045947//negative regulation of translational initiation
9	AJAP02395	1.21033	0.17931	92	306	0.163	0.013	-2.75488	6.54037e-07	0.0198415	down	tdp2	TRAF and TNF receptor-associated protein [Haliotis discus discus]	-	-	-	-	-	-	-
9	AJAP09235	3.02859	2.28935	92	306	0.37	0.163	-0.403704	6.58944e-07	0.0199904	down	--	PREDICTED: DNA polymerase delta subunit 3 [Strongylocentrotus purpuratus]	-	-	-	-	-	-	-
9	AJAP13458	2.23714	0.699703	92	306	0.272	0.062	-1.67684	7.18623e-07	0.0218009	down	Blmh	PREDICTED: LOW QUALITY PROTEIN: bleomycin hydrolase [Strongylocentrotus purpuratus]	-	-	-	-	-	-	-
9	AJAP02763	3.73945	1.35215	92	306	0.37	0.118	-1.46757	7.18947e-07	0.0218107	down	--	-	-	-	-	-	-	-	-
9	AJAP21362	4.69221	1.36469	92	306	0.37	0.114	-1.7817	7.21702e-07	0.0218943	down	--	PREDICTED: NAD(P)H azoreductase-like [Lingula anatina]	-	-	-	-	-	-	-
9	AJAP17983	5.4047	11.2925	92	306	0.457	0.562	1.06309	7.34903e-07	0.0222947	up	CLK2	PREDICTED: dual specificity protein kinase CLK2 isoform X3 [Coturnix japonica]	Human Diseases	Infectious diseases	ko05134//Legionellosis	K08823	-	-	-
9	AJAP00667	2.17576	0.501816	92	306	0.228	0.039	-2.11629	7.49352e-07	0.0227331	down	ACAT2	PREDICTED: acetyl-CoA acetyltransferase, cytosolic-like [Lingula anatina]	Metabolism;Metabolism;Metabolism;Metabolism;Metabolism;Metabolism;Metabolism;Metabolism;Metabolism;Organismal Systems;Metabolism;Metabolism;Metabolism;Metabolism	Global and overview maps;Global and overview maps;Amino acid metabolism;Global and overview maps;Lipid metabolism;Amino acid metabolism;Amino acid metabolism;Carbohydrate metabolism;Carbohydrate metabolism;Digestive system;Carbohydrate metabolism;Carbohydrate metabolism;Metabolism of terpenoids and polyketides;Lipid metabolism	ko01100//Metabolic pathways;ko01200//Carbon metabolism;ko00310//Lysine degradation;ko01212//Fatty acid metabolism;ko00071//Fatty acid degradation;ko00280//Valine, leucine and isoleucine degradation;ko00380//Tryptophan metabolism;ko00630//Glyoxylate and dicarboxylate metabolism;ko00620//Pyruvate metabolism;ko04975//Fat digestion and absorption;ko00640//Propanoate metabolism;ko00650//Butanoate meta…	K00626;K00626;K00626;K00626;K00626;K00626;K00626;K00626;K00626;K00626;K00626;K00626;K00626;K00626	-	-	-
9	AJAP16026	4.60741	2.29731	92	306	0.435	0.17	-1.00401	7.73786e-07	0.0234743	down	CERS1	PREDICTED: ceramide synthase 1 isoform X1 [Strongylocentrotus purpuratus]	Metabolism;Metabolism;Environmental Information Processing	Global and overview maps;Lipid metabolism;Signal transduction	ko01100//Metabolic pathways;ko00600//Sphingolipid metabolism;ko04071//Sphingolipid signaling pathway	K04710;K04710;K04710	-	-	-
9	AJAP23793	22.2433	15.8737	92	306	0.935	0.686	-0.486736	7.88479e-07	0.0239201	down	RPL17	ribosomal protein L17 [Apostichopus japonicus]	Genetic Information Processing	Translation	ko03010//Ribosome	K02880	GO:0015934//large ribosomal subunit;GO:0043231//intracellular membrane-bounded organelle	GO:0003723//RNA binding;GO:0005198//structural molecule activity	GO:0000956//nuclear-transcribed mRNA catabolic process;GO:0006412//translation;GO:0006613//cotranslational protein targeting to membrane;GO:0016032//viral process;GO:0032774//RNA biosynthetic process;GO:0043624//cellular protein complex disassembly
9	AJAP29086	4.80343	1.91191	92	306	0.413	0.15	-1.32905	8.36838e-07	0.0253871	down	COX6C	PREDICTED: cytochrome c oxidase subunit 6C-1-like [Sinocyclocheilus anshuiensis]	Metabolism;Organismal Systems;Human Diseases;Human Diseases;Human Diseases;Human Diseases;Metabolism;Organismal Systems	Global and overview maps;Environmental adaptation;Neurodegenerative diseases;Neurodegenerative diseases;Endocrine and metabolic diseases;Neurodegenerative diseases;Energy metabolism;Circulatory system	ko01100//Metabolic pathways;ko04714//Thermogenesis;ko05016//Huntington disease;ko05010//Alzheimer disease;ko04932//Non-alcoholic fatty liver disease (NAFLD);ko05012//Parkinson disease;ko00190//Oxidative phosphorylation;ko04260//Cardiac muscle contraction	K02268;K02268;K02268;K02268;K02268;K02268;K02268;K02268	-	-	-
9	AJAP05921	14.53	28.0174	92	306	0.641	0.784	0.947292	8.98946e-07	0.0272713	up	H1F0	histone H3 [Exaiptasia pallida]	-	-	-	-	GO:0043229//intracellular organelle	-	-
9	AJAP07139	83.9095	129.523	92	306	0.957	0.99	0.6263	9.77902e-07	0.0296666	up	--	-	-	-	-	-	-	-	-
9	AJAP26044	2.7997	9.15852	92	306	0.207	0.441	1.70984	1.01453e-06	0.0307779	up	AnxB9	PREDICTED: annexin A7 [Strongylocentrotus purpuratus]	-	-	-	-	-	-	-
9	AJAP12912	2.70025	0.799152	92	306	0.272	0.062	-1.75655	1.0354e-06	0.0314111	down	Ddx17	PREDICTED: probable ATP-dependent RNA helicase DDX5 isoform X1 [Salmo salar]	-	-	-	-	-	GO:0016787//hydrolase activity;GO:0097159//organic cyclic compound binding;GO:1901363//heterocyclic compound binding	-
9	AJAP10885	1.80654	6.66716	92	306	0.207	0.399	1.88384	1.09475e-06	0.0332114	up	asic1c	PREDICTED: acid-sensing ion channel 1-like [Saccoglossus kowalevskii]	Organismal Systems;Organismal Systems	Sensory system;Sensory system	ko04750//Inflammatory mediator regulation of TRP channels;ko04742//Taste transduction	K04828;K04828	-	-	-
9	AJAP03183	13.2877	9.53614	92	306	0.804	0.523	-0.478614	1.15198e-06	0.0349476	down	Slc25a5	adenine nucleotide translocase [Apostichopus japonicus]	Environmental Information Processing;Human Diseases;Human Diseases;Cellular Processes;Environmental Information Processing;Human Diseases;Human Diseases;Cellular Processes	Signal transduction;Neurodegenerative diseases;Infectious diseases;Cell growth and death;Signal transduction;Infectious diseases;Neurodegenerative diseases;Cell growth and death	ko04020//Calcium signaling pathway;ko05016//Huntington disease;ko05166//HTLV-I infection;ko04218//Cellular senescence;ko04022//cGMP - PKG signaling pathway;ko05164//Influenza A;ko05012//Parkinson disease;ko04217//Necroptosis	K05863;K05863;K05863;K05863;K05863;K05863;K05863;K05863	-	-	-
9	AJAP08134	2.68494	1.33313	92	306	0.304	0.095	-1.01008	1.19381e-06	0.0362168	down	Atp5j	PREDICTED: ATP synthase-coupling factor 6, mitochondrial [Strongylocentrotus purpuratus]	Metabolism;Organismal Systems;Human Diseases;Human Diseases;Human Diseases;Metabolism	Global and overview maps;Environmental adaptation;Neurodegenerative diseases;Neurodegenerative diseases;Neurodegenerative diseases;Energy metabolism	ko01100//Metabolic pathways;ko04714//Thermogenesis;ko05016//Huntington disease;ko05010//Alzheimer disease;ko05012//Parkinson disease;ko00190//Oxidative phosphorylation	K02131;K02131;K02131;K02131;K02131;K02131	-	-	GO:0044765//single-organism transport
9	AJAP23292	4.4794	2.4679	92	306	0.424	0.173	-0.860025	1.25025e-06	0.037929	down	Cox6a2	PREDICTED: cytochrome c oxidase subunit 6A, mitochondrial [Cyprinodon variegatus]	Metabolism;Organismal Systems;Human Diseases;Human Diseases;Human Diseases;Human Diseases;Metabolism;Organismal Systems	Global and overview maps;Environmental adaptation;Neurodegenerative diseases;Neurodegenerative diseases;Endocrine and metabolic diseases;Neurodegenerative diseases;Energy metabolism;Circulatory system	ko01100//Metabolic pathways;ko04714//Thermogenesis;ko05016//Huntington disease;ko05010//Alzheimer disease;ko04932//Non-alcoholic fatty liver disease (NAFLD);ko05012//Parkinson disease;ko00190//Oxidative phosphorylation;ko04260//Cardiac muscle contraction	K02266;K02266;K02266;K02266;K02266;K02266;K02266;K02266	-	-	-
9	AJAP05410	2.9625	1.12989	92	306	0.293	0.082	-1.39064	1.28011e-06	0.0388346	down	ETFA	PREDICTED: electron transfer flavoprotein subunit alpha, mitochondrial-like [Branchiostoma belcheri]	-	-	-	-	-	GO:0000166//nucleotide binding	-
9	AJAP19309	1.84334	0.436935	92	306	0.239	0.046	-2.07683	1.31501e-06	0.0398935	down	erlin2-b	PREDICTED: erlin-2-like isoform X2 [Branchiostoma belcheri]	-	-	-	-	GO:0031090//organelle membrane;GO:0031224//intrinsic component of membrane;GO:0031988//membrane-bounded vesicle;GO:0032991//macromolecular complex	-	GO:0043161//proteasome-mediated ubiquitin-dependent protein catabolic process
9	AJAP25818	17.0942	10.8237	92	306	0.815	0.523	-0.65931	1.31971e-06	0.0400361	down	RPS17	PREDICTED: 40S ribosomal protein S17-like [Branchiostoma belcheri]	Genetic Information Processing	Translation	ko03010//Ribosome	K02962	-	-	-
9	AJAP12492	20.7383	12.8257	92	306	0.902	0.644	-0.693259	1.35627e-06	0.0411451	down	RPL23A	PREDICTED: 60S ribosomal protein L23a [Strongylocentrotus purpuratus]	Genetic Information Processing	Translation	ko03010//Ribosome	K02893	GO:0015934//large ribosomal subunit;GO:0031988//membrane-bounded vesicle;GO:0038201//TOR complex;GO:0043231//intracellular membrane-bounded organelle	GO:0003723//RNA binding;GO:0005198//structural molecule activity	GO:0000956//nuclear-transcribed mRNA catabolic process;GO:0006412//translation;GO:0006613//cotranslational protein targeting to membrane;GO:0016032//viral process;GO:0032774//RNA biosynthetic process;GO:0043624//cellular protein complex disassembly
9	AJAP10385	1.82018	0.352021	92	306	0.217	0.036	-2.37035	1.43936e-06	0.0436657	down	--	-	-	-	-	-	-	-	-
9	AJAP06430	12.1569	19.2838	92	306	0.717	0.722	0.665611	1.46668e-06	0.0444947	up	sdk	Nr-CAM, partial [Saccoglossus kowalevskii]	Organismal Systems;Environmental Information Processing	Development;Signaling molecules and interaction	ko04360//Axon guidance;ko04514//Cell adhesion molecules (CAMs)	K06550;K06550	-	-	-
9	AJAP28293	0.851604	4.95878	92	306	0.076	0.304	2.54173	1.51765e-06	0.0460411	up	GPAM	PREDICTED: glycerol-3-phosphate acyltransferase 1, mitochondrial [Strongylocentrotus purpuratus]	Metabolism;Metabolism;Metabolism	Global and overview maps;Lipid metabolism;Lipid metabolism	ko01100//Metabolic pathways;ko00564//Glycerophospholipid metabolism;ko00561//Glycerolipid metabolism	K00629;K00629;K00629	-	-	-
9	AJAP18450	1.18189	0.464017	92	306	0.196	0.036	-1.34884	1.55355e-06	0.0471301	down	IDH2	PREDICTED: isocitrate dehydrogenase [NADP], mitochondrial isoform X1 [Strongylocentrotus purpuratus]	Metabolism;Cellular Processes;Metabolism;Human Diseases;Metabolism;Metabolism;Metabolism;Metabolism	Global and overview maps;Transport and catabolism;Global and overview maps;Cancers;Metabolism of other amino acids;Global and overview maps;Carbohydrate metabolism;Global and overview maps	ko01100//Metabolic pathways;ko04146//Peroxisome;ko01200//Carbon metabolism;ko05230//Central carbon metabolism in cancer;ko00480//Glutathione metabolism;ko01230//Biosynthesis of amino acids;ko00020//Citrate cycle (TCA cycle);ko01210//2-Oxocarboxylic acid metabolism	K00031;K00031;K00031;K00031;K00031;K00031;K00031;K00031	-	GO:0000166//nucleotide binding;GO:0004448//isocitrate dehydrogenase activity;GO:0046872//metal ion binding	GO:0006101//citrate metabolic process
9	AJAP26202	6.90517	17.5268	92	306	0.478	0.631	1.34381	1.56978e-06	0.0476223	up	--	PREDICTED: apolipoprotein B-100 [Strongylocentrotus purpuratus]	Organismal Systems;Organismal Systems;Organismal Systems	Digestive system;Digestive system;Digestive system	ko04977//Vitamin digestion and absorption;ko04979//Cholesterol metabolism;ko04975//Fat digestion and absorption	K14462;K14462;K14462	-	-	-
9	AJAP11661	4.50682	8.25683	92	306	0.446	0.471	0.873479	1.57022e-06	0.0476359	up	OGT	PREDICTED: UDP-N-acetylglucosamine--peptide N-acetylglucosaminyltransferase 110 kDa subunit isoform X2 [Strongylocentrotus purpuratus]	Human Diseases;Metabolism	Endocrine and metabolic diseases;Glycan biosynthesis and metabolism	ko04931//Insulin resistance;ko00514//Other types of O-glycan biosynthesis	K09667;K09667	-	GO:0008375//acetylglucosaminyltransferase activity	GO:0006486//protein glycosylation

## Sheet: Ga vs Pa
Cluster	GeneID	Ga	Pa	cells.1	cells.2	pct.1	pct.2	log2FC	p_value	p_val_adjust	significance	Symbol	Description	KEGG_A_class	KEGG_B_class	Pathway	K_ID	GO Component	GO Function	GO Process
1	AJAP06955	47.4104	1.73523	220	691	0.873	0.165	-4.77201	2.83789e-132	8.60931e-128	down	--	PREDICTED: DD104 protein, upregulated upon bacterial challenge and trauma isoform X1 [Strongylocentrotus purpuratus]	-	-	-	-	-	-	-
1	AJAP26202	252.561	36.7358	220	691	1	0.741	-2.78138	2.14579e-123	6.50968e-119	down	--	PREDICTED: apolipoprotein B-100 [Strongylocentrotus purpuratus]	Organismal Systems;Organismal Systems;Organismal Systems	Digestive system;Digestive system;Digestive system	ko04977//Vitamin digestion and absorption;ko04979//Cholesterol metabolism;ko04975//Fat digestion and absorption	K14462;K14462;K14462	-	-	-
1	AJAP05841	52.5866	8.91014	220	691	0.909	0.436	-2.56118	7.95961e-88	2.41471e-83	down	SLC43A2	PREDICTED: large neutral amino acids transporter small subunit 4 [Strongylocentrotus purpuratus]	-	-	-	-	-	-	-
1	AJAP16647	11.3007	0.409934	220	691	0.6	0.042	-4.78487	1.12805e-73	3.42215e-69	down	Arsi	PREDICTED: arylsulfatase B isoform X2 [Strongylocentrotus purpuratus]	Metabolism;Cellular Processes;Metabolism	Global and overview maps;Transport and catabolism;Glycan biosynthesis and metabolism	ko01100//Metabolic pathways;ko04142//Lysosome;ko00531//Glycosaminoglycan degradation	K01135;K01135;K01135	-	-	-
1	AJAP30006	19.5943	1.83925	220	691	0.709	0.119	-3.41325	1.37469e-70	4.17039e-66	down	FCN2	Fibrinogen C domain-containing protein 1 [Exaiptasia pallida]	-	-	-	-	-	-	-
1	AJAP07929	279.493	50.0585	220	691	0.964	0.535	-2.48112	5.11179e-70	1.55076e-65	down	--	major yolk protein 1 [Apostichopus japonicus]	-	-	-	-	-	-	-
1	AJAP01544	57.3402	11.8012	220	691	0.918	0.521	-2.28061	8.55427e-69	2.59511e-64	down	BRAFLDRAFT_56888	PREDICTED: alpha-L-fucosidase-like [Saccoglossus kowalevskii]	Cellular Processes;Metabolism	Transport and catabolism;Glycan biosynthesis and metabolism	ko04142//Lysosome;ko00511//Other glycan degradation	K01206;K01206	-	GO:0016798//hydrolase activity, acting on glycosyl bonds	GO:0005975//carbohydrate metabolic process
1	AJAP05470	91.0797	21.95	220	691	0.973	0.56	-2.05291	1.88848e-67	5.72908e-63	down	C3	complement component 3-2 [Apostichopus japonicus]	Cellular Processes;Human Diseases;Human Diseases;Human Diseases;Human Diseases;Human Diseases;Human Diseases;Organismal Systems;Human Diseases;Human Diseases;Human Diseases;Human Diseases	Transport and catabolism;Cancers;Infectious diseases;Infectious diseases;Infectious diseases;Infectious diseases;Infectious diseases;Immune system;Infectious diseases;Infectious diseases;Immune diseases;Infectious diseases	ko04145//Phagosome;ko05203//Viral carcinogenesis;ko05167//Kaposi sarcoma-associated herpesvirus infection;ko05168//Herpes simplex infection;ko05152//Tuberculosis;ko05134//Legionellosis;ko05142//Chagas disease (American trypanosomiasis);ko04610//Complement and coagulation cascades;ko05140//Leishmaniasis;ko05133//Pertussis;ko05322//Systemic lupus erythematosus;ko05150//Staphylococcus aureus infecti…	K03990;K03990;K03990;K03990;K03990;K03990;K03990;K03990;K03990;K03990;K03990;K03990	-	-	-
1	AJAP29663	118.805	17.765	220	691	0.873	0.331	-2.74148	1.17992e-66	3.57952e-62	down	--	major yolk protein 1 [Apostichopus japonicus]	-	-	-	-	-	-	-
1	AJAP21082	31.4201	3.33514	220	691	0.75	0.221	-3.23587	5.20282e-65	1.57838e-60	down	TLL1	PREDICTED: latent-transforming growth factor beta-binding protein 4 [Strongylocentrotus purpuratus]	Organismal Systems	Digestive system	ko04977//Vitamin digestion and absorption	K14616	-	-	-
1	AJAP00345	201.83	380.623	220	691	1	1	0.915218	5.76764e-57	1.74973e-52	up	FTH	ferritin [Apostichopus japonicus]	Cellular Processes;Cellular Processes;Organismal Systems	Cell growth and death;Cell growth and death;Digestive system	ko04217//Necroptosis;ko04216//Ferroptosis;ko04978//Mineral absorption	K00522;K00522;K00522	-	-	-
1	AJAP12086	19.7488	3.68317	220	691	0.759	0.279	-2.42274	7.54173e-57	2.28794e-52	down	--	PREDICTED: IgGFc-binding protein-like [Saccoglossus kowalevskii]	-	-	-	-	-	-	-
1	AJAP07041	17.1107	2.59039	220	691	0.636	0.21	-2.72365	1.1879e-49	3.60375e-45	down	--	nuclear factor 1 [Holothuria glaberrima]	-	-	-	-	-	-	-
1	AJAP10744	26.5056	124.347	220	691	0.573	0.922	2.23	3.93104e-49	1.19256e-44	up	LEC	PREDICTED: C-type lectin domain family 19 member A [Latimeria chalumnae]	-	-	-	-	-	-	-
1	AJAP15050	17.7235	88.1192	220	691	0.573	0.902	2.31379	8.00884e-49	2.42964e-44	up	Fcer2	PREDICTED: ladderlectin-like [Notothenia coriiceps]	-	-	-	-	-	-	-
1	AJAP10071	41.7798	7.34582	220	691	0.755	0.372	-2.50781	3.8885e-47	1.17965e-42	down	GRN	PREDICTED: kielin/chordin-like protein isoform X2 [Strongylocentrotus purpuratus]	-	-	-	-	-	-	-
1	AJAP04582	2.46741	13.0776	220	691	0.186	0.713	2.40603	3.60056e-46	1.0923e-41	up	rpsa	PREDICTED: 40S ribosomal protein SA-like [Saccoglossus kowalevskii]	Genetic Information Processing	Translation	ko03010//Ribosome	K02998	GO:0005840//ribosome	-	GO:0043170//macromolecule metabolic process
1	AJAP29595	3.66822	0.0121306	220	691	0.318	0.001	-8.24029	6.93498e-46	2.10386e-41	down	Ptprb	PREDICTED: receptor-type tyrosine-protein phosphatase O [Strongylocentrotus purpuratus]	Cellular Processes	Cellular community - eukaryotes	ko04520//Adherens junction	K05694	-	GO:0005488//binding;GO:0016791//phosphatase activity	GO:0006796//phosphate-containing compound metabolic process;GO:0048646//anatomical structure formation involved in morphogenesis
1	AJAP18284	14.8811	64.6136	220	691	0.627	0.932	2.11836	2.8954e-44	8.78378e-40	up	--	2 alpha fibrillar collagen, partial [Paracentrotus lividus]	-	-	-	-	-	-	-
1	AJAP07517	10.6596	29.4163	220	691	0.573	0.919	1.46447	4.53756e-43	1.37656e-38	up	RPLP0	PREDICTED: 60S acidic ribosomal protein P0-like [Branchiostoma belcheri]	Genetic Information Processing	Translation	ko03010//Ribosome	K02941	GO:0005622//intracellular	-	-
1	AJAP28418	2.71635	12.7367	220	691	0.186	0.702	2.22925	3.62511e-42	1.09975e-37	up	rpl4-a	PREDICTED: 60S ribosomal protein L4 [Strongylocentrotus purpuratus]	Genetic Information Processing	Translation	ko03010//Ribosome	K02930	GO:0030529//intracellular ribonucleoprotein complex	GO:0005198//structural molecule activity;GO:0008092//cytoskeletal protein binding	GO:0010467//gene expression
1	AJAP11870	10.9647	1.6099	220	691	0.555	0.145	-2.76783	2.14211e-40	6.49853e-36	down	ADGRG6	PREDICTED: probable G-protein coupled receptor 112 [Strongylocentrotus purpuratus]	-	-	-	-	-	-	-
1	AJAP14956	228.434	611.173	220	691	0.991	1	1.4198	1.83923e-39	5.57966e-35	up	col2a1	collagen [Apostichopus japonicus]	Human Diseases;Environmental Information Processing;Cellular Processes;Environmental Information Processing;Organismal Systems	Infectious diseases;Signal transduction;Cellular community - eukaryotes;Signaling molecules and interaction;Digestive system	ko05165//Human papillomavirus infection;ko04151//PI3K-Akt signaling pathway;ko04510//Focal adhesion;ko04512//ECM-receptor interaction;ko04974//Protein digestion and absorption	K19719;K19719;K19719;K19719;K19719	GO:0005578//proteinaceous extracellular matrix	GO:0005488//binding	GO:0030198//extracellular matrix organization;GO:0048568//embryonic organ development;GO:0048705//skeletal system morphogenesis
1	AJAP26919	7.27632	46.2867	220	691	0.459	0.787	2.66932	8.2037e-39	2.48876e-34	up	--	RNA-directed DNA polymerase from mobile element jockey [Exaiptasia pallida]	-	-	-	-	-	-	-
1	AJAP03668	10.5458	1.93248	220	691	0.586	0.179	-2.44814	1.0486e-37	3.18114e-33	down	GLDC	PREDICTED: glycine dehydrogenase (decarboxylating), mitochondrial [Strongylocentrotus purpuratus]	Metabolism;Metabolism;Metabolism;Metabolism	Global and overview maps;Global and overview maps;Amino acid metabolism;Carbohydrate metabolism	ko01100//Metabolic pathways;ko01200//Carbon metabolism;ko00260//Glycine, serine and threonine metabolism;ko00630//Glyoxylate and dicarboxylate metabolism	K00281;K00281;K00281;K00281	GO:0043231//intracellular membrane-bounded organelle	GO:0016642//oxidoreductase activity, acting on the CH-NH2 group of donors, disulfide as acceptor;GO:0043168//anion binding	GO:0006544//glycine metabolic process
1	AJAP29675	14.5509	4.02969	220	691	0.682	0.3	-1.85237	3.48798e-33	1.05815e-28	down	BCKDK	PREDICTED: 3-methyl-2-oxobutanoate dehydrogenase [lipoamide] kinase, mitochondrial isoform X1 [Strongylocentrotus purpuratus]	-	-	-	-	GO:0043231//intracellular membrane-bounded organelle	GO:0016772//transferase activity, transferring phosphorus-containing groups	GO:0006464//cellular protein modification process;GO:0006796//phosphate-containing compound metabolic process
1	AJAP02773	6.98283	0.760871	220	691	0.436	0.082	-3.19809	1.15793e-32	3.51282e-28	down	C1QTNF9B	PREDICTED: collagen alpha-1(X) chain [Strongylocentrotus purpuratus]	-	-	-	-	-	-	-
1	AJAP01727	11.283	1.92536	220	691	0.523	0.182	-2.55095	1.47266e-32	4.4676e-28	down	PSAP	PREDICTED: proactivator polypeptide-like [Biomphalaria glabrata]	Cellular Processes	Transport and catabolism	ko04142//Lysosome	K12382	-	-	-
1	AJAP09276	27.5316	6.04419	220	691	0.655	0.317	-2.18747	2.91179e-32	8.83349e-28	down	--	tissue inhibitor of matrix metalloproteinase [Apostichopus japonicus]	-	-	-	-	-	-	GO:0048519//negative regulation of biological process;GO:0050794//regulation of cellular process
1	AJAP06673	19.6406	40.3252	220	691	0.823	0.959	1.03784	4.14134e-32	1.25636e-27	up	Rplp1	PREDICTED: 60S acidic ribosomal protein P1 [Notothenia coriiceps]	Genetic Information Processing	Translation	ko03010//Ribosome	K02942	GO:0030529//intracellular ribonucleoprotein complex	-	GO:0034645//cellular macromolecule biosynthetic process
1	AJAP22429	13.077	30.0041	220	691	0.645	0.918	1.19813	7.39705e-32	2.24404e-27	up	RPS12	40S ribosomal protein S12 [Branchiostoma belcheri]	Genetic Information Processing	Translation	ko03010//Ribosome	K02951	GO:0015935//small ribosomal subunit	GO:0003723//RNA binding	GO:0010467//gene expression
1	AJAP13503	0.0949518	7.34525	220	691	0.009	0.353	6.27347	9.84909e-32	2.98792e-27	up	--	-	-	-	-	-	-	-	-
1	AJAP15817	3.59414	0.077062	220	691	0.259	0.007	-5.54348	1.48508e-31	4.50527e-27	down	AAC4	PREDICTED: AAC-rich mRNA clone AAC4 protein-like [Lingula anatina]	-	-	-	-	-	-	-
1	AJAP00678	14.6754	4.51157	220	691	0.623	0.349	-1.7017	1.85106e-31	5.61555e-27	down	Npc1	PREDICTED: niemann-Pick C1 protein-like [Saccoglossus kowalevskii]	Cellular Processes;Organismal Systems	Transport and catabolism;Digestive system	ko04142//Lysosome;ko04979//Cholesterol metabolism	K12385;K12385	GO:0000323//lytic vacuole;GO:0005774//vacuolar membrane;GO:0012505//endomembrane system;GO:0016021//integral component of membrane;GO:0031988//membrane-bounded vesicle;GO:0098589//membrane region	GO:0005319//lipid transporter activity;GO:0032934//sterol binding;GO:0038023//signaling receptor activity	GO:0006464//cellular protein modification process;GO:0008202//steroid metabolic process;GO:0008344//adult locomotory behavior;GO:0010507//negative regulation of autophagy;GO:0016192//vesicle-mediated transport;GO:0019058//viral life cycle;GO:0030301//cholesterol transport;GO:0032846//positive regulation of homeostatic process;GO:0032870//cellular response to hormone stimulus;GO:0044802//single-or…
1	AJAP10148	20.5037	40.1472	220	691	0.773	0.955	0.969412	2.15013e-31	6.52284e-27	up	--	-	-	-	-	-	-	-	-
1	AJAP11194	13.7835	30.7344	220	691	0.673	0.935	1.15691	6.51445e-31	1.97629e-26	up	RPL10L	PREDICTED: 60S ribosomal protein L10 [Strongylocentrotus purpuratus]	Genetic Information Processing	Translation	ko03010//Ribosome	K02866	GO:0030529//intracellular ribonucleoprotein complex	-	GO:0010467//gene expression
1	AJAP17141	12.3505	27.9591	220	691	0.641	0.916	1.17875	1.92734e-30	5.84696e-26	up	Rpl18	PREDICTED: 60S ribosomal protein L18-like [Saccoglossus kowalevskii]	Genetic Information Processing	Translation	ko03010//Ribosome	K02883	GO:0005924//cell-substrate adherens junction;GO:0015934//large ribosomal subunit;GO:0043231//intracellular membrane-bounded organelle	-	GO:0010467//gene expression
1	AJAP05880	12.6589	2.8635	220	691	0.559	0.224	-2.1443	2.04627e-30	6.20778e-26	down	PXN	PREDICTED: paxillin [Echinops telfairi]	-	-	-	-	-	-	-
1	AJAP01114	3.70665	0.0418178	220	691	0.232	0.004	-6.46986	9.29487e-30	2.81979e-25	down	PTPRU	PREDICTED: receptor-type tyrosine-protein phosphatase alpha [Strongylocentrotus purpuratus]	-	-	-	-	-	-	-
1	AJAP07191	16.7654	35.1501	220	691	0.773	0.945	1.06804	1.05405e-29	3.19766e-25	up	RPL13A	PREDICTED: 60S ribosomal protein L13a [Strongylocentrotus purpuratus]	Genetic Information Processing	Translation	ko03010//Ribosome	K02872	GO:0005924//cell-substrate adherens junction;GO:0015934//large ribosomal subunit;GO:0043231//intracellular membrane-bounded organelle;GO:0043234//protein complex	GO:0003723//RNA binding	GO:0034341//response to interferon-gamma;GO:0045947//negative regulation of translational initiation
1	AJAP29962	8.68253	1.56851	220	691	0.491	0.139	-2.46872	1.526e-29	4.62941e-25	down	Arsa	PREDICTED: arylsulfatase A [Strongylocentrotus purpuratus]	Cellular Processes;Metabolism	Transport and catabolism;Lipid metabolism	ko04142//Lysosome;ko00600//Sphingolipid metabolism	K01134;K01134	-	-	-
1	AJAP19343	10.0623	2.14414	220	691	0.545	0.182	-2.2305	2.865e-29	8.69154e-25	down	SELENOP	PREDICTED: LOW QUALITY PROTEIN: selenoprotein P [Strongylocentrotus purpuratus]	-	-	-	-	-	-	-
1	AJAP18020	28.4644	12.2421	220	691	0.827	0.618	-1.21731	3.89361e-29	1.1812e-24	down	Lrp1	PREDICTED: low-density lipoprotein receptor-related protein 2 [Strongylocentrotus purpuratus]	-	-	-	-	-	-	-
1	AJAP18177	5.46554	0.547388	220	691	0.355	0.046	-3.31973	1.09074e-28	3.30897e-24	down	Slc24a4	PREDICTED: sodium/potassium/calcium exchanger 3 [Strongylocentrotus purpuratus]	Organismal Systems	Sensory system	ko04740//Olfactory transduction	K13752	GO:0016021//integral component of membrane;GO:0044424//intracellular part	GO:0015291//secondary active transmembrane transporter activity	GO:0006814//sodium ion transport;GO:0006816//calcium ion transport;GO:0007606//sensory perception of chemical stimulus;GO:0042475//odontogenesis of dentin-containing tooth;GO:0044763//single-organism cellular process
1	AJAP12149	51.2906	7.00128	220	691	0.518	0.236	-2.873	1.28296e-28	3.89212e-24	down	--	major yolk protein 2 [Apostichopus japonicus]	-	-	-	-	-	-	-
1	AJAP18859	17.2768	35.6245	220	691	0.723	0.946	1.04404	1.97564e-28	5.9935e-24	up	RPS15A	40S ribosomal protein [Phragmatopoma lapidosa]	Genetic Information Processing	Translation	ko03010//Ribosome	K02957	GO:0015935//small ribosomal subunit;GO:0031988//membrane-bounded vesicle;GO:0043231//intracellular membrane-bounded organelle	GO:0003723//RNA binding;GO:0005198//structural molecule activity	GO:0010467//gene expression;GO:0042127//regulation of cell proliferation;GO:0051707//response to other organism;GO:0051726//regulation of cell cycle
1	AJAP24599	1.45669	8.5706	220	691	0.095	0.488	2.5567	3.06691e-28	9.30409e-24	up	--	-	-	-	-	-	-	-	-
1	AJAP02030	17.0337	4.53395	220	691	0.645	0.292	-1.90955	3.19885e-27	9.70435e-23	down	SLC22A8	PREDICTED: solute carrier family 22 member 3 [Strongylocentrotus purpuratus]	Human Diseases	Cancers	ko05231//Choline metabolism in cancer	K08202	-	-	-
1	AJAP28561	5.49068	0.680193	220	691	0.377	0.065	-3.01297	4.39001e-27	1.3318e-22	down	--	collagen triple helix protein, partial [Gregarina niphandrodes]	-	-	-	-	-	-	-
1	AJAP16997	17.6349	34.2767	220	691	0.805	0.951	0.958791	6.89929e-27	2.09304e-22	up	rps2	PREDICTED: 40S ribosomal protein S2 [Branchiostoma belcheri]	Genetic Information Processing	Translation	ko03010//Ribosome	K02981	-	-	-
1	AJAP01262	0.933729	6.26538	220	691	0.082	0.453	2.74633	1.2434e-26	3.77211e-22	up	TPT1	translationally-controlled tumor protein [Apostichopus japonicus]	-	-	-	-	GO:0005770//late endosome;GO:0031988//membrane-bounded vesicle;GO:0043234//protein complex;GO:0044421//extracellular region part	GO:0003723//RNA binding;GO:0046872//metal ion binding	GO:0051707//response to other organism;GO:1902229//regulation of intrinsic apoptotic signaling pathway in response to DNA damage
1	AJAP03183	4.02097	11.8238	220	691	0.309	0.702	1.55608	1.46135e-26	4.4333e-22	up	Slc25a5	adenine nucleotide translocase [Apostichopus japonicus]	Environmental Information Processing;Human Diseases;Human Diseases;Cellular Processes;Environmental Information Processing;Human Diseases;Human Diseases;Cellular Processes	Signal transduction;Neurodegenerative diseases;Infectious diseases;Cell growth and death;Signal transduction;Infectious diseases;Neurodegenerative diseases;Cell growth and death	ko04020//Calcium signaling pathway;ko05016//Huntington disease;ko05166//HTLV-I infection;ko04218//Cellular senescence;ko04022//cGMP - PKG signaling pathway;ko05164//Influenza A;ko05012//Parkinson disease;ko04217//Necroptosis	K05863;K05863;K05863;K05863;K05863;K05863;K05863;K05863	-	-	-
1	AJAP25572	13.3189	31.6359	220	691	0.423	0.805	1.24808	2.02732e-26	6.15028e-22	up	--	PREDICTED: uncharacterized protein LOC577534 [Strongylocentrotus purpuratus]	-	-	-	-	-	-	-
1	AJAP18678	8.99904	1.42468	220	691	0.436	0.137	-2.65913	5.03333e-26	1.52696e-21	down	HYAL1	PREDICTED: hyaluronidase [Strongylocentrotus purpuratus]	Metabolism;Cellular Processes;Metabolism	Global and overview maps;Transport and catabolism;Glycan biosynthesis and metabolism	ko01100//Metabolic pathways;ko04142//Lysosome;ko00531//Glycosaminoglycan degradation	K01197;K01197;K01197	-	-	-
1	AJAP23933	11.3151	24.509	220	691	0.627	0.896	1.11506	2.85098e-25	8.64902e-21	up	RPS18	PREDICTED: 40S ribosomal protein S18 [Branchiostoma belcheri]	Genetic Information Processing	Translation	ko03010//Ribosome	K02964	-	-	-
1	AJAP09390	12.7006	3.95571	220	691	0.632	0.302	-1.68289	1.14494e-24	3.47342e-20	down	SLC6A9	PREDICTED: sodium- and chloride-dependent glycine transporter 1 isoform X2 [Strongylocentrotus purpuratus]	-	-	-	-	-	-	-
1	AJAP19203	15.9318	30.3104	220	691	0.714	0.932	0.927905	1.37272e-24	4.16441e-20	up	rpl31	PREDICTED: 60S ribosomal protein L31 [Strongylocentrotus purpuratus]	Genetic Information Processing	Translation	ko03010//Ribosome	K02910	GO:0005924//cell-substrate adherens junction;GO:0015934//large ribosomal subunit;GO:0031988//membrane-bounded vesicle	GO:0003723//RNA binding	GO:0010467//gene expression
1	AJAP11947	1.86614	10.8744	220	691	0.136	0.505	2.54281	4.18901e-24	1.27082e-19	up	pol	Retrovirus-related Pol polyprotein from transposon 17.6 [Exaiptasia pallida]	-	-	-	-	-	-	-
1	AJAP28990	8.08919	1.05859	220	691	0.391	0.088	-2.93385	1.14085e-23	3.46098e-19	down	--	Multiple epidermal growth factor-like domains protein 10, partial [Stegodyphus mimosarum]	-	-	-	-	-	-	GO:0007517//muscle organ development;GO:0030154//cell differentiation
1	AJAP01815	19.6885	7.06852	220	691	0.673	0.42	-1.47788	1.18313e-23	3.58926e-19	down	Klkb1	complement factor B-2 [Apostichopus japonicus]	Human Diseases;Human Diseases;Human Diseases	Cancers;Infectious diseases;Cancers	ko05202//Transcriptional misregulation in cancers;ko05164//Influenza A;ko05215//Prostate cancer	K09633;K09633;K09633	-	-	-
1	AJAP03064	1.29315	7.80592	220	691	0.118	0.472	2.59367	1.5629e-23	4.74137e-19	up	--	-	-	-	-	-	-	-	-
1	AJAP21611	14.0896	27.512	220	691	0.714	0.922	0.965431	2.40595e-23	7.29892e-19	up	RpL23-A	large subunit ribosomal protein 23, partial [Acrostichus rhynchophori]	Genetic Information Processing	Translation	ko03010//Ribosome	K02894	GO:0005924//cell-substrate adherens junction;GO:0015934//large ribosomal subunit;GO:0031988//membrane-bounded vesicle	GO:0003723//RNA binding	GO:0010467//gene expression
1	AJAP20451	5.68459	0.999053	220	691	0.405	0.107	-2.50842	2.76395e-23	8.38499e-19	down	forA	PREDICTED: formin-like protein 6 [Strongylocentrotus purpuratus]	-	-	-	-	-	-	-
1	AJAP06206	7.06861	1.76518	220	691	0.464	0.13	-2.00161	5.0998e-23	1.54713e-18	down	--	PREDICTED: monocarboxylate transporter 2 isoform X2 [Strongylocentrotus purpuratus]	-	-	-	-	-	-	-
1	AJAP25469	2.83684	0.189231	220	691	0.236	0.017	-3.90607	8.30639e-23	2.51991e-18	down	RPL4	PREDICTED: 60S ribosomal protein L4 [Crassostrea gigas]	Genetic Information Processing	Translation	ko03010//Ribosome	K02930	-	-	-
1	AJAP01959	66.6834	33.7533	220	691	0.955	0.889	-0.982299	2.7305e-22	8.28353e-18	down	egr1-a	PREDICTED: early growth response protein 1-B-like isoform X1 [Strongylocentrotus purpuratus]	Human Diseases;Organismal Systems;Human Diseases;Environmental Information Processing;Organismal Systems;Human Diseases	Infectious diseases;Endocrine system;Neurodegenerative diseases;Signal transduction;Endocrine system;Endocrine and metabolic diseases	ko05166//HTLV-I infection;ko04928//Parathyroid hormone synthesis, secretion and action;ko05020//Prion diseases;ko04371//Apelin signaling pathway;ko04912//GnRH signaling pathway;ko04933//AGE-RAGE signaling pathway in diabetic complications	K09203;K09203;K09203;K09203;K09203;K09203	-	-	-
1	AJAP18192	14.1151	26.2813	220	691	0.655	0.904	0.896793	3.05447e-22	9.26635e-18	up	RPL5	PREDICTED: 60S ribosomal protein L5-like [Branchiostoma belcheri]	Genetic Information Processing	Translation	ko03010//Ribosome	K02932	GO:0030529//intracellular ribonucleoprotein complex	GO:0005198//structural molecule activity;GO:0019843//rRNA binding	GO:0010467//gene expression
1	AJAP04555	12.2957	25.2398	220	691	0.632	0.873	1.03755	4.1386e-22	1.25553e-17	up	rpl36	PREDICTED: 60S ribosomal protein L36-like isoform X1 [Saccoglossus kowalevskii]	Genetic Information Processing	Translation	ko03010//Ribosome	K02920	GO:0030529//intracellular ribonucleoprotein complex	-	GO:0010467//gene expression
1	AJAP30171	11.466	2.95366	220	691	0.509	0.243	-1.95678	5.41077e-22	1.64147e-17	down	CREBRF	PREDICTED: CREB3 regulatory factor-like, partial [Leptonychotes weddellii]	-	-	-	-	GO:0044451//nucleoplasm part	GO:0005488//binding	GO:0006357//regulation of transcription from RNA polymerase II promoter;GO:0009896//positive regulation of catabolic process;GO:0009968//negative regulation of signal transduction;GO:0015031//protein transport;GO:0032386//regulation of intracellular transport;GO:0033554//cellular response to stress;GO:0071310//cellular response to organic substance
1	AJAP18941	5.59262	1.00483	220	691	0.391	0.1	-2.47657	8.34139e-22	2.53053e-17	down	ctsd	cathepsin D, partial [Apostichopus japonicus]	Cellular Processes;Cellular Processes;Cellular Processes;Organismal Systems;Human Diseases;Environmental Information Processing	Transport and catabolism;Cell growth and death;Transport and catabolism;Endocrine system;Infectious diseases;Signal transduction	ko04142//Lysosome;ko04210//Apoptosis;ko04140//Autophagy - animal;ko04915//Estrogen signaling pathway;ko05152//Tuberculosis;ko04071//Sphingolipid signaling pathway	K01379;K01379;K01379;K01379;K01379;K01379	-	GO:0016787//hydrolase activity	-
1	AJAP07300	17.1839	32.5101	220	691	0.768	0.932	0.919827	8.49149e-22	2.57606e-17	up	rps15	ribosomal protein S15e [Georissus sp. APV-2005]	Genetic Information Processing	Translation	ko03010//Ribosome	K02958	-	-	-
1	AJAP23087	1.16088	9.65899	220	691	0.1	0.407	3.05665	1.31162e-21	3.97907e-17	up	Ppib	PREDICTED: peptidyl-prolyl cis-trans isomerase B isoform X1 [Strongylocentrotus purpuratus]	-	-	-	-	-	-	-
1	AJAP09746	13.3382	26.8238	220	691	0.7	0.902	1.00795	2.46445e-21	7.47639e-17	up	RPS27A	PREDICTED: ubiquitin-40S ribosomal protein S27a [Anolis carolinensis]	Genetic Information Processing	Translation	ko03010//Ribosome	K02977	GO:0015935//small ribosomal subunit;GO:0030659//cytoplasmic vesicle membrane;GO:0031981//nuclear lumen	GO:0003723//RNA binding;GO:0005198//structural molecule activity;GO:0043169//cation binding	GO:0000087//mitotic M phase;GO:0000187//activation of MAPK activity;GO:0000956//nuclear-transcribed mRNA catabolic process;GO:0001666//response to hypoxia;GO:0001818//negative regulation of cytokine production;GO:0001819//positive regulation of cytokine production;GO:0002220//innate immune response activating cell surface receptor signaling pathway;GO:0002753//cytoplasmic pattern recognition rece…
1	AJAP18971	19.638	35.1457	220	691	0.814	0.952	0.8397	2.72445e-21	8.26516e-17	up	RPS8	PREDICTED: 40S ribosomal protein S8-like [Branchiostoma belcheri]	Genetic Information Processing	Translation	ko03010//Ribosome	K02995	GO:0030529//intracellular ribonucleoprotein complex	-	GO:0010467//gene expression
1	AJAP13362	13.5556	24.8998	220	691	0.614	0.896	0.877244	2.89157e-21	8.77215e-17	up	RpL9	60S ribosomal protein L9 [Zootermopsis nevadensis]	Genetic Information Processing	Translation	ko03010//Ribosome	K02940	GO:0015934//large ribosomal subunit	GO:0003723//RNA binding;GO:0005198//structural molecule activity	GO:0010467//gene expression;GO:0051231//spindle elongation
1	AJAP13976	2.30463	0.12153	220	691	0.218	0.016	-4.24515	3.31478e-21	1.0056e-16	down	--	-	-	-	-	-	-	-	-
1	AJAP27160	13.4506	31.3638	220	691	0.218	0.582	1.22143	4.13014e-21	1.25296e-16	up	--	PREDICTED: uncharacterized protein LOC586717 [Strongylocentrotus purpuratus]	-	-	-	-	-	-	-
1	AJAP07895	46.1819	101.91	220	691	0.909	0.97	1.1419	4.22014e-21	1.28026e-16	up	Col5a1	PREDICTED: collagen alpha-1(V) chain isoform X2 [Strongylocentrotus purpuratus]	Organismal Systems	Digestive system	ko04974//Protein digestion and absorption	K19721	-	-	-
1	AJAP10995	22.936	49.0637	220	691	0.786	0.926	1.09705	4.2681e-21	1.29481e-16	up	COL3A1	PREDICTED: collagen alpha-1(I) chain [Strongylocentrotus purpuratus]	Human Diseases;Environmental Information Processing;Cellular Processes;Human Diseases;Environmental Information Processing;Organismal Systems;Organismal Systems;Human Diseases;Organismal Systems;Human Diseases	Infectious diseases;Signal transduction;Cellular community - eukaryotes;Cancers;Signaling molecules and interaction;Immune system;Endocrine system;Endocrine and metabolic diseases;Digestive system;Infectious diseases	ko05165//Human papillomavirus infection;ko04151//PI3K-Akt signaling pathway;ko04510//Focal adhesion;ko05205//Proteoglycans in cancer;ko04512//ECM-receptor interaction;ko04611//Platelet activation;ko04926//Relaxin signaling pathway;ko04933//AGE-RAGE signaling pathway in diabetic complications;ko04974//Protein digestion and absorption;ko05146//Amoebiasis	K06236;K06236;K06236;K06236;K06236;K06236;K06236;K06236;K06236;K06236	-	-	-
1	AJAP09543	8.0338	1.77464	220	691	0.459	0.149	-2.17856	6.49398e-21	1.97008e-16	down	--	-	-	-	-	-	-	-	-
1	AJAP21058	6.50872	1.36379	220	691	0.368	0.084	-2.25476	7.57272e-21	2.29734e-16	down	--	PREDICTED: sortilin-related receptor-like [Saccoglossus kowalevskii]	-	-	-	-	-	-	-
1	AJAP06626	13.7256	24.8916	220	691	0.632	0.89	0.858787	1.3067e-20	3.96413e-16	up	rpl3402	PREDICTED: 60S ribosomal protein L34-B [Strongylocentrotus purpuratus]	Genetic Information Processing	Translation	ko03010//Ribosome	K02915	-	-	-
1	AJAP03499	13.0727	31.2315	220	691	0.518	0.826	1.25644	1.77933e-20	5.39796e-16	up	--	-	-	-	-	-	-	-	-
1	AJAP12967	15.0736	3.64291	220	691	0.459	0.156	-2.04886	2.25201e-20	6.83192e-16	down	--	ependymin-related protein precursor [Apostichopus japonicus]	-	-	-	-	-	-	-
1	AJAP15412	5.27979	0.955944	220	691	0.355	0.085	-2.46548	2.98397e-20	9.05247e-16	down	Arsa	PREDICTED: arylsulfatase A [Strongylocentrotus purpuratus]	Cellular Processes;Metabolism	Transport and catabolism;Lipid metabolism	ko04142//Lysosome;ko00600//Sphingolipid metabolism	K01134;K01134	-	-	-
1	AJAP23462	11.3231	4.11339	220	691	0.614	0.324	-1.46087	6.02748e-20	1.82856e-15	down	--	PREDICTED: short-chain collagen C4 [Strongylocentrotus purpuratus]	-	-	-	-	-	-	-
1	AJAP14477	8.80423	2.55899	220	691	0.523	0.205	-1.78262	6.62147e-20	2.00876e-15	down	PDK2	PREDICTED: pyruvate dehydrogenase (acetyl-transferring) kinase isozyme 2, mitochondrial [Strongylocentrotus purpuratus]	-	-	-	-	-	-	-
1	AJAP09354	12.2099	24.6555	220	691	0.623	0.877	1.01386	6.63783e-20	2.01372e-15	up	rpl35a	PREDICTED: 60S ribosomal protein L35a-like [Biomphalaria glabrata]	Genetic Information Processing	Translation	ko03010//Ribosome	K02917	-	-	-
1	AJAP17017	14.1345	27.7964	220	691	0.7	0.912	0.97567	7.3651e-20	2.23435e-15	up	RPL37A	PREDICTED: 60S ribosomal protein L37a [Branchiostoma belcheri]	Genetic Information Processing	Translation	ko03010//Ribosome	K02921	GO:0005924//cell-substrate adherens junction;GO:0015934//large ribosomal subunit;GO:0031988//membrane-bounded vesicle;GO:0043231//intracellular membrane-bounded organelle	GO:0003723//RNA binding;GO:0043169//cation binding	GO:0010467//gene expression
1	AJAP07599	37.2912	16.0368	220	691	0.745	0.547	-1.21744	9.87686e-20	2.99634e-15	down	--	-	-	-	-	-	-	-	-
1	AJAP04954	0.867979	6.7977	220	691	0.086	0.381	2.96932	1.09154e-19	3.31142e-15	up	CR1	PREDICTED: sushi, von Willebrand factor type A, EGF and pentraxin domain-containing protein 1-like [Octopus bimaculoides]	-	-	-	-	-	-	-
1	AJAP07930	1.9397	0.083733	220	691	0.182	0.009	-4.53389	1.352e-19	4.10156e-15	down	VgR	PREDICTED: low-density lipoprotein receptor-like isoform X5 [Plutella xylostella]	-	-	-	-	-	-	-
1	AJAP18249	3.21767	10.0367	220	691	0.232	0.577	1.64119	2.6129e-19	7.92675e-15	up	--	-	-	-	-	-	-	-	-
1	AJAP23294	12.2543	4.66497	220	691	0.591	0.262	-1.39335	3.14169e-19	9.53094e-15	down	BRAFLDRAFT_56888	PREDICTED: alpha-L-fucosidase-like [Saccoglossus kowalevskii]	Cellular Processes;Metabolism	Transport and catabolism;Glycan biosynthesis and metabolism	ko04142//Lysosome;ko00511//Other glycan degradation	K01206;K01206	-	GO:0016798//hydrolase activity, acting on glycosyl bonds	GO:0005975//carbohydrate metabolic process
1	AJAP02351	16.1171	28.2895	220	691	0.764	0.926	0.811679	3.23419e-19	9.81155e-15	up	RPL6	PREDICTED: 60S ribosomal protein L6 isoform X1 [Strongylocentrotus purpuratus]	Genetic Information Processing	Translation	ko03010//Ribosome	K02934	GO:0005622//intracellular	-	-
1	AJAP13574	7.89596	17.6593	220	691	0.505	0.78	1.16124	6.49099e-19	1.96917e-14	up	Rpl12	ribosomal-like protein [Phragmatopoma lapidosa]	Genetic Information Processing	Translation	ko03010//Ribosome	K02870	-	-	-
1	AJAP23304	3.08159	0.274471	220	691	0.236	0.033	-3.48895	8.97517e-19	2.7228e-14	down	wdhd1	PREDICTED: WD repeat and HMG-box DNA-binding protein 1-like isoform X2 [Branchiostoma belcheri]	-	-	-	-	-	GO:0005488//binding	-
1	AJAP27567	0.807853	5.00542	220	691	0.068	0.35	2.63133	1.75667e-18	5.32921e-14	up	SFTPD	SM24 protein [Ophiocoma wendtii]	-	-	-	-	-	-	-
1	AJAP01675	12.6753	25.267	220	691	0.691	0.867	0.995229	1.98753e-18	6.02955e-14	up	RPS3	PREDICTED: 40S ribosomal protein S3 [Strongylocentrotus purpuratus]	Genetic Information Processing	Translation	ko03010//Ribosome	K02985	GO:0044391//ribosomal subunit	GO:0003676//nucleic acid binding;GO:0005198//structural molecule activity	GO:0010467//gene expression
1	AJAP17084	14.045	27.4534	220	691	0.668	0.884	0.966931	2.87384e-18	8.71838e-14	up	RPL14	PREDICTED: 60S ribosomal protein L14-like isoform X1 [Strongylocentrotus purpuratus]	Genetic Information Processing	Translation	ko03010//Ribosome	K02875	GO:0005840//ribosome	-	GO:0010467//gene expression;GO:0022613//ribonucleoprotein complex biogenesis;GO:0044238//primary metabolic process;GO:0044260//cellular macromolecule metabolic process
1	AJAP19261	52.4468	32.7744	220	691	0.877	0.605	-0.678286	2.95298e-18	8.95844e-14	down	--	fibropellin Ia-like protein [Apostichopus japonicus]	-	-	-	-	-	-	-
1	AJAP18554	15.785	29.5525	220	691	0.705	0.907	0.904721	3.26426e-18	9.90279e-14	up	RPL21	60S ribosomal protein L21 [Daphnia magna]	Genetic Information Processing	Translation	ko03010//Ribosome	K02889	-	-	-
1	AJAP18995	3.26892	0.58808	220	691	0.3	0.059	-2.47473	4.43876e-18	1.34659e-13	down	SPON1	PREDICTED: spondin-1 [Bactrocera latifrons]	-	-	-	-	-	-	-
1	AJAP10290	2.92307	0.34859	220	691	0.255	0.042	-3.06788	4.71655e-18	1.43086e-13	down	PEAK1	PREDICTED: pseudopodium-enriched atypical kinase 1 [Strongylocentrotus purpuratus]	-	-	-	-	-	-	-
1	AJAP29635	0.402969	3.49371	220	691	0.023	0.258	3.11602	6.0179e-18	1.82565e-13	up	--	PREDICTED: leucine-rich repeat and coiled-coil domain-containing protein PF07_0014-like [Hydra vulgaris]	-	-	-	-	-	-	-
1	AJAP18222	1.75351	9.31552	220	691	0.15	0.433	2.40939	1.53509e-17	4.657e-13	up	--	-	-	-	-	-	-	-	-
1	AJAP30105	4.66888	13.2418	220	691	0.323	0.611	1.50395	2.0086e-17	6.0935e-13	up	ALPL	PREDICTED: alkaline phosphatase [Strongylocentrotus purpuratus]	Metabolism;Metabolism;Metabolism	Global and overview maps;Metabolism of cofactors and vitamins;Metabolism of cofactors and vitamins	ko01100//Metabolic pathways;ko00790//Folate biosynthesis;ko00730//Thiamine metabolism	K01077;K01077;K01077	-	-	-
1	AJAP07511	7.97363	2.28469	220	691	0.405	0.198	-1.80324	2.60747e-17	7.91029e-13	down	gus	PREDICTED: SPRY domain-containing SOCS box protein 4 [Strongylocentrotus purpuratus]	-	-	-	-	-	-	-
1	AJAP15449	4.98176	1.01729	220	691	0.345	0.11	-2.29193	3.15567e-17	9.57335e-13	down	--	PREDICTED: WW domain binding protein 1-like [Strongylocentrotus purpuratus]	-	-	-	-	-	-	-
1	AJAP17693	0.516087	5.02528	220	691	0.055	0.298	3.28352	4.19087e-17	1.27138e-12	up	calub	PREDICTED: calumenin isoform X4 [Strongylocentrotus purpuratus]	-	-	-	-	-	-	-
1	AJAP21897	3.7255	0.415861	220	691	0.25	0.046	-3.16326	4.49859e-17	1.36474e-12	down	Runx1	Runt [Holothuria glaberrima]	Human Diseases;Cellular Processes;Human Diseases;Human Diseases;Human Diseases;Organismal Systems	Cancers;Cellular community - eukaryotes;Cancers;Cancers;Cancers;Immune system	ko05200//Pathways in cancer;ko04530//Tight junction;ko05202//Transcriptional misregulation in cancers;ko05220//Chronic myeloid leukemia;ko05221//Acute myeloid leukemia;ko04659//Th17 cell differentiation	K08367;K08367;K08367;K08367;K08367;K08367	GO:0031224//intrinsic component of membrane;GO:0031981//nuclear lumen;GO:0044420//extracellular matrix component	GO:0000976//transcription regulatory region sequence-specific DNA binding;GO:0000981//RNA polymerase II transcription factor activity, sequence-specific DNA binding;GO:0004112//cyclic-nucleotide phosphodiesterase activity;GO:0008134//transcription factor binding;GO:0032550//purine ribonucleoside binding;GO:0046872//metal ion binding;GO:0046983//protein dimerization activity	GO:0001819//positive regulation of cytokine production;GO:0002244//hematopoietic progenitor cell differentiation;GO:0002762//negative regulation of myeloid leukocyte differentiation;GO:0002763//positive regulation of myeloid leukocyte differentiation;GO:0006357//regulation of transcription from RNA polymerase II promoter;GO:0010646//regulation of cell communication;GO:0042127//regulation of cell …
1	AJAP13942	16.0792	27.0439	220	691	0.741	0.912	0.750101	5.01178e-17	1.52043e-12	up	RPL27A	PREDICTED: 60S ribosomal protein L27a [Strongylocentrotus purpuratus]	Genetic Information Processing	Translation	ko03010//Ribosome	K02900	GO:0030529//intracellular ribonucleoprotein complex	-	GO:0010467//gene expression
1	AJAP19766	16.8329	28.2362	220	691	0.723	0.925	0.746261	8.60464e-17	2.61039e-12	up	RPS14	PREDICTED: 40S ribosomal protein S14-like, partial [Bubalus bubalis]	Genetic Information Processing	Translation	ko03010//Ribosome	K02955	GO:0005924//cell-substrate adherens junction;GO:0015935//small ribosomal subunit;GO:0031988//membrane-bounded vesicle;GO:0043231//intracellular membrane-bounded organelle	GO:0003729//mRNA binding;GO:0005198//structural molecule activity	GO:0000956//nuclear-transcribed mRNA catabolic process;GO:0006357//regulation of transcription from RNA polymerase II promoter;GO:0006364//rRNA processing;GO:0006412//translation;GO:0006613//cotranslational protein targeting to membrane;GO:0009792//embryo development ending in birth or egg hatching;GO:0010608//posttranscriptional regulation of gene expression;GO:0016032//viral process;GO:0022618/…
1	AJAP28911	6.59242	16.0514	220	691	0.427	0.66	1.28381	1.01255e-16	3.07178e-12	up	Slc6a5	PREDICTED: sodium- and chloride-dependent glycine transporter 1 isoform X2 [Strongylocentrotus purpuratus]	-	-	-	-	-	-	-
1	AJAP25251	14.2671	24.928	220	691	0.691	0.887	0.80507	1.01891e-16	3.09106e-12	up	RPS3A	PREDICTED: 40S ribosomal protein S3a [Astyanax mexicanus]	Genetic Information Processing	Translation	ko03010//Ribosome	K02984	-	-	-
1	AJAP21796	1.39264	6.01259	220	691	0.136	0.405	2.11016	1.10064e-16	3.33902e-12	up	ITIH4	PREDICTED: inter-alpha-trypsin inhibitor heavy chain H3 [Strongylocentrotus purpuratus]	-	-	-	-	-	-	-
1	AJAP13458	0.920497	4.3738	220	691	0.077	0.349	2.2484	1.88098e-16	5.70631e-12	up	Blmh	PREDICTED: LOW QUALITY PROTEIN: bleomycin hydrolase [Strongylocentrotus purpuratus]	-	-	-	-	-	-	-
1	AJAP24266	5.34833	1.2411	220	691	0.364	0.119	-2.10746	2.55812e-16	7.76056e-12	down	GPAM	PREDICTED: glycerol-3-phosphate acyltransferase 1, mitochondrial [Strongylocentrotus purpuratus]	Metabolism;Metabolism;Metabolism	Global and overview maps;Lipid metabolism;Lipid metabolism	ko01100//Metabolic pathways;ko00564//Glycerophospholipid metabolism;ko00561//Glycerolipid metabolism	K00629;K00629;K00629	-	-	-
1	AJAP24726	4.58241	0.881557	220	691	0.314	0.08	-2.37798	3.01634e-16	9.15066e-12	down	Pcsk7	PREDICTED: proprotein convertase subtilisin/kexin type 7 [Strongylocentrotus purpuratus]	-	-	-	-	-	GO:0016787//hydrolase activity	-
1	AJAP10620	19.7211	38.874	220	691	0.791	0.903	0.979066	3.61253e-16	1.09593e-11	up	bhmt	PREDICTED: betaine--homocysteine S-methyltransferase 1 [Oreochromis niloticus]	Metabolism;Metabolism;Metabolism	Global and overview maps;Amino acid metabolism;Amino acid metabolism	ko01100//Metabolic pathways;ko00270//Cysteine and methionine metabolism;ko00260//Glycine, serine and threonine metabolism	K00544;K00544;K00544	-	GO:0008172//S-methyltransferase activity;GO:0046914//transition metal ion binding	GO:0000097//sulfur amino acid biosynthetic process
1	AJAP27436	16.0512	26.2822	220	691	0.695	0.9	0.711403	5.85364e-16	1.77582e-11	up	RPL7	PREDICTED: 60S ribosomal protein L7-like [Saccoglossus kowalevskii]	Genetic Information Processing	Translation	ko03010//Ribosome	K02937	-	-	-
1	AJAP18765	1.95722	6.7845	220	691	0.205	0.454	1.79343	8.04349e-16	2.44015e-11	up	COL5A3	PREDICTED: collagen alpha-1(V) chain isoform X1 [Strongylocentrotus purpuratus]	Organismal Systems	Digestive system	ko04974//Protein digestion and absorption	K19721	-	-	-
1	AJAP00661	20.7344	33.9298	220	691	0.791	0.938	0.710525	1.05279e-15	3.19383e-11	up	RPS26	PREDICTED: 40S ribosomal protein S26 isoform X2 [Strongylocentrotus purpuratus]	Genetic Information Processing	Translation	ko03010//Ribosome	K02976	GO:0015935//small ribosomal subunit;GO:0031988//membrane-bounded vesicle	GO:0005198//structural molecule activity;GO:0044822//poly(A) RNA binding	GO:0006412//translation;GO:0006613//cotranslational protein targeting to membrane;GO:0010629//negative regulation of gene expression;GO:0016032//viral process;GO:0032774//RNA biosynthetic process;GO:0043624//cellular protein complex disassembly
1	AJAP01845	2.59003	0.319463	220	691	0.223	0.035	-3.01925	1.18192e-15	3.58558e-11	down	Slc7a5	PREDICTED: large neutral amino acids transporter small subunit 1-like isoform X1 [Saccoglossus kowalevskii]	Environmental Information Processing;Human Diseases	Signal transduction;Cancers	ko04150//mTOR signaling pathway;ko05230//Central carbon metabolism in cancer	K13780;K13780	-	-	-
1	AJAP29669	6.26603	1.59183	220	691	0.391	0.145	-1.97687	1.66552e-15	5.05269e-11	down	Tymp	PREDICTED: thymidine phosphorylase-like [Branchiostoma belcheri]	Metabolism;Metabolism;Metabolism;Human Diseases	Global and overview maps;Nucleotide metabolism;Xenobiotics biodegradation and metabolism;Cancers	ko01100//Metabolic pathways;ko00240//Pyrimidine metabolism;ko00983//Drug metabolism - other enzymes;ko05219//Bladder cancer	K00758;K00758;K00758;K00758	-	GO:0016763//transferase activity, transferring pentosyl groups	GO:0008152//metabolic process
1	AJAP22826	14.9041	24.5994	220	691	0.659	0.878	0.722921	1.92718e-15	5.84649e-11	up	FAU	PREDICTED: ubiquitin-like protein fubi and ribosomal protein S30 [Pygocentrus nattereri]	Genetic Information Processing	Translation	ko03010//Ribosome	K02983	GO:0015935//small ribosomal subunit;GO:0044421//extracellular region part	GO:0003723//RNA binding;GO:0005198//structural molecule activity	GO:0010467//gene expression;GO:0042742//defense response to bacterium
1	AJAP26546	102.353	63.6252	220	691	0.964	0.907	-0.685879	2.33078e-15	7.07087e-11	down	--	-	-	-	-	-	-	-	-
1	AJAP09187	5.89448	12.3906	220	691	0.414	0.706	1.07181	2.69553e-15	8.17742e-11	up	Arpc1a	Arpc1 [Patiria miniata]	Cellular Processes;Cellular Processes;Human Diseases;Human Diseases;Organismal Systems;Human Diseases;Human Diseases	Transport and catabolism;Cell motility;Infectious diseases;Infectious diseases;Immune system;Infectious diseases;Infectious diseases	ko04144//Endocytosis;ko04810//Regulation of actin cytoskeleton;ko05100//Bacterial invasion of epithelial cells;ko05132//Salmonella infection;ko04666//Fc gamma R-mediated phagocytosis;ko05130//Pathogenic Escherichia coli infection;ko05131//Shigellosis	K05757;K05757;K05757;K05757;K05757;K05757;K05757	GO:0043226//organelle	-	GO:0030833//regulation of actin filament polymerization
1	AJAP03782	3.3883	0.359372	220	691	0.205	0.027	-3.23701	2.7037e-15	8.2022e-11	down	Adgre1	PREDICTED: fibulin-1-like, partial [Ciona intestinalis]	-	-	-	-	-	-	-
1	AJAP01527	12.3551	23.01	220	691	0.7	0.854	0.897155	2.72531e-15	8.26777e-11	up	rps19	PREDICTED: 40S ribosomal protein S19 [Strongylocentrotus purpuratus]	Genetic Information Processing	Translation	ko03010//Ribosome	K02966	GO:0005840//ribosome;GO:0043227//membrane-bounded organelle;GO:0044446//intracellular organelle part	GO:0005515//protein binding	GO:0002697//regulation of immune effector process;GO:0009605//response to external stimulus;GO:0016043//cellular component organization;GO:0030154//cell differentiation;GO:0030490//maturation of SSU-rRNA;GO:0044707//single-multicellular organism process;GO:0048856//anatomical structure development
1	AJAP09090	12.7907	22.776	220	691	0.605	0.844	0.832426	2.86476e-15	8.69082e-11	up	rps13	40S ribosomal protein S13 [Danio rerio]	Genetic Information Processing	Translation	ko03010//Ribosome	K02953	-	-	-
1	AJAP21773	2.14744	0.134796	220	691	0.173	0.017	-3.99376	3.32894e-15	1.0099e-10	down	acsbg2	PREDICTED: long-chain-fatty-acid--CoA ligase ACSBG2-like [Sinocyclocheilus grahami]	Metabolism;Organismal Systems;Metabolism;Metabolism;Organismal Systems;Metabolism	Global and overview maps;Endocrine system;Global and overview maps;Lipid metabolism;Endocrine system;Lipid metabolism	ko01100//Metabolic pathways;ko03320//PPAR signaling pathway;ko01212//Fatty acid metabolism;ko00071//Fatty acid degradation;ko04920//Adipocytokine signaling pathway;ko00061//Fatty acid biosynthesis	K15013;K15013;K15013;K15013;K15013;K15013	GO:0044424//intracellular part	GO:0003824//catalytic activity	GO:0008152//metabolic process
1	AJAP08293	2.22628	0.222055	220	691	0.191	0.025	-3.32565	3.82218e-15	1.15953e-10	down	EGFLAM	PREDICTED: pikachurin-like [Branchiostoma belcheri]	-	-	-	-	-	-	-
1	AJAP08735	0.0420875	2.67555	220	691	0.005	0.181	5.9903	4.64767e-15	1.40996e-10	up	Bmper	Zonadhesin, partial [Haliaeetus albicilla]	-	-	-	-	-	-	GO:0044763//single-organism cellular process;GO:0050794//regulation of cellular process
1	AJAP06876	6.01614	1.74717	220	691	0.395	0.174	-1.78382	5.0433e-15	1.52998e-10	down	SREBF1	PREDICTED: SREB transcription factor isoform X1 [Saccoglossus kowalevskii]	Organismal Systems;Human Diseases;Human Diseases;Environmental Information Processing	Endocrine system;Endocrine and metabolic diseases;Endocrine and metabolic diseases;Signal transduction	ko04910//Insulin signaling pathway;ko04932//Non-alcoholic fatty liver disease (NAFLD);ko04931//Insulin resistance;ko04152//AMPK signaling pathway	K07197;K07197;K07197;K07197	-	-	-
1	AJAP23987	0.363378	3.95995	220	691	0.032	0.249	3.44594	5.26646e-15	1.59769e-10	up	--	-	-	-	-	-	-	-	-
1	AJAP02242	5.30205	11.5694	220	691	0.364	0.657	1.12569	5.6563e-15	1.71595e-10	up	Rps21	ribosomal protein rps21 [Palaemon varians]	Genetic Information Processing	Translation	ko03010//Ribosome	K02971	-	-	-
1	AJAP15369	4.6423	0.990591	220	691	0.318	0.093	-2.22848	6.23652e-15	1.89197e-10	down	Scarb2	PREDICTED: lysosome membrane protein 2 isoform X1 [Strongylocentrotus purpuratus]	Cellular Processes	Transport and catabolism	ko04142//Lysosome	K12384	-	-	-
1	AJAP14449	3.19982	0.43259	220	691	0.236	0.049	-2.88692	7.74124e-15	2.34846e-10	down	ITGB1	PREDICTED: integrin beta-1-A [Strongylocentrotus purpuratus]	Human Diseases;Human Diseases;Environmental Information Processing;Cellular Processes;Human Diseases;Environmental Information Processing;Cellular Processes;Cellular Processes;Human Diseases;Organismal Systems;Human Diseases;Environmental Information Processing;Cellular Processes;Human Diseases;Organismal Systems;Human Diseases;Human Diseases;Human Diseases;Organismal Systems;Environmental Inform…	Cancers;Infectious diseases;Signal transduction;Cellular community - eukaryotes;Cancers;Signal transduction;Cell motility;Transport and catabolism;Cardiovascular diseases;Development;Cardiovascular diseases;Signaling molecules and interaction;Cellular community - eukaryotes;Infectious diseases;Immune system;Cancers;Infectious diseases;Cardiovascular diseases;Immune system;Signaling molecules and …	ko05200//Pathways in cancer;ko05165//Human papillomavirus infection;ko04151//PI3K-Akt signaling pathway;ko04510//Focal adhesion;ko05205//Proteoglycans in cancer;ko04015//Rap1 signaling pathway;ko04810//Regulation of actin cytoskeleton;ko04145//Phagosome;ko05410//Hypertrophic cardiomyopathy (HCM);ko04360//Axon guidance;ko05414//Dilated cardiomyopathy (DCM);ko04512//ECM-receptor interaction;ko04530…	K05719;K05719;K05719;K05719;K05719;K05719;K05719;K05719;K05719;K05719;K05719;K05719;K05719;K05719;K05719;K05719;K05719;K05719;K05719;K05719;K05719;K05719;K05719;K05719	-	-	-
1	AJAP14080	5.20482	11.093	220	691	0.345	0.645	1.09173	1.2722e-14	3.85947e-10	up	RpL18A	60S ribosomal protein L18a [Daphnia magna]	Genetic Information Processing	Translation	ko03010//Ribosome	K02882	GO:0015934//large ribosomal subunit	GO:0003723//RNA binding	GO:0010467//gene expression
1	AJAP05979	10.6052	20.2192	220	691	0.605	0.819	0.930958	1.31844e-14	3.99975e-10	up	RpL40	ubuiquitin/ribosomal L40 fusion protein [Holothuria glaberrima]	Genetic Information Processing	Translation	ko03010//Ribosome	K02927	GO:0015934//large ribosomal subunit;GO:0043234//protein complex	GO:0005198//structural molecule activity	GO:0010467//gene expression;GO:0019941//modification-dependent protein catabolic process;GO:0032446//protein modification by small protein conjugation
1	AJAP04209	60.8255	83.5694	220	691	0.955	0.993	0.458299	1.90205e-14	5.77024e-10	up	B11B22.010	PREDICTED: uncharacterized protein LOC105437616 [Strongylocentrotus purpuratus]	-	-	-	-	-	-	-
1	AJAP03036	3.82727	19.4367	220	691	0.182	0.454	2.34439	3.21497e-14	9.75327e-10	up	Meltf	melanotransferrin [Apostichopus japonicus]	-	-	-	-	-	-	-
1	AJAP23187	1.70078	0.208805	220	691	0.177	0.02	-3.02597	3.58557e-14	1.08775e-09	down	--	PREDICTED: uncharacterized protein LOC102457665 [Pelodiscus sinensis]	-	-	-	-	-	-	-
1	AJAP02390	4.65211	10.7656	220	691	0.341	0.624	1.21047	4.59992e-14	1.39548e-09	up	RpL38	PREDICTED: 60S ribosomal protein L38 [Aethina tumida]	Genetic Information Processing	Translation	ko03010//Ribosome	K02923	GO:0030529//intracellular ribonucleoprotein complex	-	GO:0010467//gene expression
1	AJAP28124	1.3233	0.0374531	220	691	0.123	0.004	-5.14291	4.63707e-14	1.40675e-09	down	DDX49	PREDICTED: probable ATP-dependent RNA helicase DDX49 [Strongylocentrotus purpuratus]	-	-	-	-	-	GO:0003676//nucleic acid binding;GO:0017111//nucleoside-triphosphatase activity;GO:0032550//purine ribonucleoside binding	-
1	AJAP11716	2.63696	0.372893	220	691	0.223	0.041	-2.82204	4.72506e-14	1.43344e-09	down	--	PREDICTED: branched-chain-amino-acid aminotransferase-like protein 2-like [Saccoglossus kowalevskii]	-	-	-	-	-	-	-
1	AJAP17027	0.0490839	2.79837	220	691	0.009	0.177	5.83319	5.51691e-14	1.67366e-09	up	calu	PREDICTED: calumenin-B-like [Strongylocentrotus purpuratus]	-	-	-	-	-	-	-
1	AJAP00816	5.0105	11.4402	220	691	0.382	0.645	1.19108	6.13417e-14	1.86092e-09	up	RPL27	PREDICTED: 60S ribosomal protein L27 [Strongylocentrotus purpuratus]	Genetic Information Processing	Translation	ko03010//Ribosome	K02901	GO:0005924//cell-substrate adherens junction;GO:0015934//large ribosomal subunit;GO:0031988//membrane-bounded vesicle;GO:0043231//intracellular membrane-bounded organelle	GO:0003723//RNA binding;GO:0005198//structural molecule activity	GO:0000956//nuclear-transcribed mRNA catabolic process;GO:0006412//translation;GO:0006613//cotranslational protein targeting to membrane;GO:0016032//viral process;GO:0032774//RNA biosynthetic process;GO:0043624//cellular protein complex disassembly
1	AJAP08487	3.22037	0.315547	220	691	0.205	0.038	-3.3513	9.00394e-14	2.73152e-09	down	BP10	PREDICTED: zinc metalloproteinase nas-13-like [Saccoglossus kowalevskii]	Environmental Information Processing;Human Diseases;Organismal Systems;Human Diseases	Signaling molecules and interaction;Infectious diseases;Immune system;Infectious diseases	ko04080//Neuroactive ligand-receptor interaction;ko05164//Influenza A;ko04610//Complement and coagulation cascades;ko05150//Staphylococcus aureus infection	K01315;K01315;K01315;K01315	-	-	-
1	AJAP12288	3.31986	0.399941	220	691	0.173	0.02	-3.05326	1.25822e-13	3.81706e-09	down	Clec4a	lectin [Pleurodeles waltl]	Cellular Processes;Human Diseases	Transport and catabolism;Infectious diseases	ko04145//Phagosome;ko05152//Tuberculosis	K06560;K06560	-	-	-
1	AJAP06477	4.44882	0.956036	220	691	0.305	0.094	-2.21829	1.33793e-13	4.05889e-09	down	prodh2	PREDICTED: probable proline dehydrogenase 2 [Cynoglossus semilaevis]	Metabolism;Metabolism	Global and overview maps;Amino acid metabolism	ko01100//Metabolic pathways;ko00330//Arginine and proline metabolism	K11394;K11394	-	-	-
1	AJAP02311	1.74754	0.119691	220	691	0.15	0.013	-3.86794	1.37244e-13	4.16357e-09	down	SGSH	PREDICTED: N-sulphoglucosamine sulphohydrolase [Strongylocentrotus purpuratus]	Metabolism;Cellular Processes;Metabolism	Global and overview maps;Transport and catabolism;Glycan biosynthesis and metabolism	ko01100//Metabolic pathways;ko04142//Lysosome;ko00531//Glycosaminoglycan degradation	K01565;K01565;K01565	-	-	-
1	AJAP09677	9.81871	16.2286	220	691	0.523	0.792	0.724932	1.56333e-13	4.74268e-09	up	RpL32	ribosomal protein L32e [Apostichopus japonicus]	Genetic Information Processing	Translation	ko03010//Ribosome	K02912	-	-	-
1	AJAP19275	9.7512	3.66757	220	691	0.518	0.297	-1.41075	1.65652e-13	5.02537e-09	down	SLC3A1	PREDICTED: neutral and basic amino acid transport protein rBAT-like isoform X2 [Saccoglossus kowalevskii]	Organismal Systems	Digestive system	ko04974//Protein digestion and absorption	K14210	-	-	-
1	AJAP16738	3.03717	0.559398	220	691	0.241	0.051	-2.44078	1.79019e-13	5.4309e-09	down	--	PREDICTED: Williams-Beuren syndrome chromosomal region 27 protein [Strongylocentrotus purpuratus]	-	-	-	-	-	-	-
1	AJAP18089	16.6438	7.30105	220	691	0.6	0.465	-1.18881	1.88377e-13	5.71478e-09	down	--	PREDICTED: ski oncogene [Strongylocentrotus purpuratus]	-	-	-	-	-	-	-
[truncated: 179 more rows]

## Sheet: Gc vs Pc
Cluster	GeneID	Gc	Pc	cells.1	cells.2	pct.1	pct.2	log2FC	p_value	p_val_adjust	significance	Symbol	Description	KEGG_A_class	KEGG_B_class	Pathway	K_ID	GO Component	GO Function	GO Process
[truncated: 1,562 more rows]
